# Supplementary material for: DNA demethylation by 5-aza-2′-deoxycytidine is imprinted, targeted to euchromatin, and has limited transcriptional consequences
Source: Epigenetics Chromatin. 2015 Mar 17;8:11. doi: 10.1186/s13072-015-0004-x (PMC4372267; doi:10.1186/s13072-015-0004-x)
Supplement: Additional file 1: — Supplemental tables. Supplemental tables are provided with further experimental results and details about the primer and adapter sequences used. [file 13072_2015_4_MOESM1_ESM.xlsx]

## Sheet: Table S1. RefSeq genes 
Chromosome	Start	End	Gene ID	FPKM Control	FPKM Treatment	FPKM Recovery	q value Treatment	q value Recovery	DE acute treatment	DE recovery	SOM expression	SOM DNA methylation
chr1	11873	29370	NR_046018	0	0.579286	0	1	1	no	no		Highest DNA methylation quantile
chr1	34610	36081	NR_026818	0	0	0	1	1	no	no
chr1	69090	70008	NM_001005484	0	0	0	1	1	no	no
chr1	134772	140566	NR_039983	0	0	0.0538203	1	1	no	no
chr1	323891	328581	NR_028325	0	0	0	1	1	no	no
chr1	367658	368597	NM_001005221	0	0	0	1	1	no	no
chr1	567704	567793	NR_106781	0	0	0	1	1	no	no			FPKM	Fragments per kilobase per million reads
chr1	661138	665731	NR_028327	0.636468	0.172024	0	1	1	no	no			DE	Differentially expressed
chr1	700244	714068	NR_033908	6.17037	0	0	0.0238619	0.0238619	yes	yes			SOM	Self-organising map
chr1	752750	755214	NR_103536	0	0.96449	0	1	1	no	no
chr1	761585	762902	NR_024321	0	0	0	1	1	no	no
chr1	762970	794826	NR_015368	0.966095	3.37563	4.54928	0.925131	0.85725	no	no
chr1	803450	812182	NR_027055	0	0	0	1	1	no	no
chr1	852952	854817	NR_026874	16.3111	2.8486	0.961733	0.939258	0.939258	no	no
chr1	861120	894679	NM_152486	14.7465	25.2336	25.9758	0.964048	0.956373	no	no	Highest expression quantile
chr1	895966	901099	NM_198317	5.48383	7.17367	8.76706	0.992803	0.950729	no	no
chr1	901876	910484	NM_001160184	0.0883869	0.530217	1.76181	1	1	no	no
chr1	910578	917473	NR_027693	0.717265	0.44412	0	1	1	no	no
chr1	934341	935552	NM_001142467	141.844	76.3595	104.298	0.78989	0.942235	no	no	Highest expression quantile
chr1	948846	949919	NM_005101	0.398041	25.9058	34.1713	0.939258	0.939258	no	no
chr1	955502	991499	NM_198576	7.01519	8.94659	10.1171	0.977942	0.939258	no	no
chr1	1007125	1009687	NM_001205252	0	0.760508	0	1	1	no	no
chr1	1017197	1051736	NM_017891	5.44747	9.2021	10.4388	0.945607	0.939258	no	no
chr1	1072396	1079434	NR_038869	0	0	0	1	1	no	no
chr1	1102483	1102578	NR_029639	0	0	0	1	1	no	no
chr1	1103242	1103332	NR_029834	0	0	0	1	1	no	no
chr1	1104384	1104467	NR_029957	0	0	0	1	1	no	no
chr1	1109285	1133313	NM_001130045	0	0.219811	0	1	1	no	no
chr1	1138887	1142089	NM_004195	0	1.7796	0.29007	1	1	no	no
chr1	1146705	1149548	NM_003327	0	1.70647	0	1	1	no	no		Highest DNA methylation quantile
chr1	1152287	1167447	NM_016176	45.3387	43.5614	49.713	0.997825	0.997461	no	no
chr1	1167628	1170420	NM_080605	24.8635	18.1134	22.4534	0.952417	0.997461	no	no
chr1	1177825	1182102	NM_001014980	0	0.665484	0.674035	1	1	no	no
chr1	1189291	1209234	NM_058167	26.6472	22.9005	18.0477	0.993578	0.939258	no	no
chr1	1215815	1227409	NM_001130413	0.670947	1.06631	0.895238	1	1	no	no
chr1	1227763	1243269	NM_030649	5.77527	6.33936	9.89045	0.997825	0.939258	no	no
chr1	1243993	1260067	NM_153339	13.7184	33.0333	24.581	0.927098	0.957671	no	no	Highest expression quantile
chr1	1260142	1264276	NM_001029885	4.27479	4.43066	6.69576	0.997825	0.975009	no	no
chr1	1266725	1269844	NM_152228	0	0.178237	0	1	1	no	no		Highest DNA methylation quantile
chr1	1270657	1284492	NM_004421	25.2219	27.9881	36.4768	0.997185	0.939258	no	no
chr1	1288068	1298921	NM_001282582	11.9859	6.91854	6.6518	0.939258	0.939258	no	no
chr1	1309109	1310818	NM_001127229	87.5345	98.728	102.273	0.997185	0.993578	no	no	Highest expression quantile
chr1	1321090	1334718	NM_001039577	65.1061	47.0212	67.6973	0.946539	0.997825	no	no	Highest expression quantile
chr1	1334909	1342693	NR_015434	19.6168	12.5801	10.465	0.969373	0.942123	no	no	Highest expression quantile
chr1	1353799	1356824	NM_001145210	1.9403	1.95784	1.38807	0.997825	0.997659	no	no
chr1	1361507	1363167	NM_001146685	0	0	0	1	1	no	no
chr1	1370902	1378262	NM_022834	1.78561	5.87666	2.37483	0.779305	0.993578	no	no
chr1	1385068	1405538	NM_001039211	0	0	0	1	1	no	no		Highest DNA methylation quantile
chr1	1407163	1431582	NM_031921	2.65402	5.77448	8.64586	0.939258	0.880907	no	no		Highest DNA methylation quantile
chr1	1447522	1470067	NM_001170535	13.898	26.3121	17.145	0.864029	0.991486	no	no		Highest DNA methylation quantile
chr1	1470157	1475740	NM_001114748	0	0.152932	0.309794	1	1	no	no		Highest DNA methylation quantile
chr1	1477052	1510262	NM_014188	58.7918	40.0433	71.8452	0.939258	0.985795	no	no	Highest expression quantile
chr1	1533387	1535476	NM_001242659	5.68684	4.15529	3.0062	0.993578	0.95611	no	no		Highest DNA methylation quantile
chr1	1550794	1565990	NM_001170686	3.51963	5.06103	9.53913	0.984181	0.825032	no	no
chr1	1567559	1570030	NM_006983	0	0.539316	0	1	1	no	no
chr1	1571099	1655791	NR_002946	0	0	0	1	1	no	no
chr1	1656276	1677438	NM_001199787	6.72875	4.37792	5.56079	0.947904	0.993578	no	no
chr1	1682670	1711508	NM_001198993	16.8872	20.4491	29.9943	0.989043	0.860198	no	no
chr1	1716723	1822556	NM_001282538	61.9129	62.8159	55.2543	0.997825	0.995765	no	no	Highest expression quantile
chr1	1846265	1848733	NM_138705	0	0	0	1	1	no	no		Highest DNA methylation quantile
chr1	1849028	1850740	NM_178545	0	4.07109	3.37369	0.234075	0.295879	no	no
chr1	1884751	1935276	NM_001080484	0.164224	0.466057	0.188818	1	1	no	no
chr1	1950767	1962192	NM_000815	0.214751	0	0.164608	1	1	no	no
chr1	1981908	2144159	NM_001033581	16.8668	17.0524	15.0511	0.997825	0.997825	no	no		Highest DNA methylation quantile
chr1	2160133	2241652	NM_003036	3.32857	9.18545	3.9688	0.572075	0.995841	no	no
chr1	2252695	2322993	NM_024848	2.95668	2.43213	6.10918	0.997825	0.95462	no	no
chr1	2323213	2344010	NM_007033	19.8074	29.9979	40.0369	0.939258	0.751832	no	no	Highest expression quantile
chr1	2407753	2436964	NM_014638	0.439245	0	0	1	1	no	no
chr1	2439974	2458035	NM_018216	18.8835	9.81406	11.2771	0.895349	0.934298	no	no		Highest DNA methylation quantile
chr1	2460183	2461684	NM_001010926	0	10.3957	2.05449	0.0147075	1	yes	no
chr1	2481358	2484284	NR_026927	0	0	0	1	1	no	no
chr1	2487207	2495267	NM_003820	1.47599	0.326113	0	1	1	no	no
chr1	2517898	2564481	NM_001195736	3.60701	10.4075	4.37769	0.791163	0.997185	no	no	Highest expression quantile
chr1	2572806	2706230	NM_001242672	0	0	0	1	1	no	no
chr1	2938045	2939467	NM_080431	0	0	0	1	1	no	no		Highest DNA methylation quantile
chr1	2976180	2984289	NR_015440	0.052786	1.33717	0	1	1	no	no		Highest DNA methylation quantile
chr1	2985741	3355185	NM_022114	0.0218205	0.380624	0.670485	1	1	no	no
chr1	3371146	3397677	NM_014448	1.91762	4.4055	2.30979	0.939258	0.997825	no	no
chr1	3404505	3528059	NM_001409	0.102306	0.851658	0.744974	1	1	no	no
chr1	3541555	3546694	NM_182752	0.332647	5.22362	2.80473	0.936752	0.939258	no	no
chr1	3547330	3566671	NM_017818	23.8498	17.7686	17.9969	0.975486	0.978794	no	no
chr1	3569128	3663937	NM_001126240	8.68758	4.78534	3.78063	0.939258	0.906422	no	no
chr1	3668964	3688209	NM_152492	0	0	0	1	1	no	no
chr1	3689324	3692546	NM_001163724	11.768	4.04806	0	0.95462	0.0329023	no	yes
chr1	3696783	3713068	NM_020710	28.8231	28.6257	37.6916	0.997825	0.962498	no	no
chr1	3728644	3773797	NM_014704	7.78125	9.2249	9.75163	0.993389	0.983035	no	no
chr1	3773830	3801993	NM_001282669	1.56381	5.42428	1.49834	0.885121	1	no	no
chr1	3805696	3816857	NM_207356	11.1195	15.6825	16.4651	0.975519	0.963319	no	no
chr1	3816967	3832011	NR_024455	0	1.36012	0	1	1	no	no
chr1	4000671	4012643	NR_040065	0	0	0	1	1	no	no
chr1	4472110	4484744	NR_027088	0	0	0	1	1	no	no
chr1	4715104	4843851	NM_001042478	0	0	0	1	1	no	no
chr1	5624130	5624203	NR_039612	0	0	0	1	1	no	no
chr1	5922731	5922801	NR_039838	0	0	0	1	1	no	no
chr1	5922869	6161253	NM_001199860	4.1576	1.93889	4.00371	0.939258	0.997825	no	no
chr1	6161846	6240194	NM_015557	0.528254	0.340547	0.26994	1	1	no	no
chr1	6245079	6259679	NM_000983	132.844	48.3335	124.57	0.0710983	0.997825	no	no	Highest expression quantile
chr1	6266188	6296044	NM_207396	0.441933	3.79541	5.04646	0.962498	0.949582	no	no	Highest expression quantile
chr1	6296299	6299502	NR_103534	1.67233	2.04441	1.77487	1	1	no	no		Highest DNA methylation quantile
chr1	6304251	6305638	NM_001024598	0	0	0	1	1	no	no
chr1	6307405	6321035	NM_207370	0.906287	4.07907	1.82809	0.867563	1	no	no
chr1	6324331	6453826	NM_007274	26.5534	49.5412	49.1232	0.878458	0.881383	no	no	Highest expression quantile
chr1	6475293	6479979	NM_019089	0.0456076	0.586755	0.209751	1	1	no	no
chr1	6484847	6521004	NM_031475	0	0.673133	0.511336	1	1	no	no
chr1	6521213	6580121	NM_001039664	10.6893	3.3812	5.10511	0.78989	0.927098	no	no		Highest DNA methylation quantile
chr1	6581406	6614658	NM_024654	9.78072	14.6746	11.2455	0.939258	0.994036	no	no
chr1	6615337	6639817	NM_138697	0	0.0764679	0.619616	1	1	no	no
chr1	6640050	6649340	NM_001278647	6.01488	9.64163	6.53909	0.95209	0.997825	no	no
chr1	6650783	6662929	NM_014851	10.7117	14.2842	9.00511	0.963821	0.993578	no	no
chr1	6673755	6684093	NM_153812	3.14849	9.00588	6.70825	0.785361	0.927098	no	no
chr1	6684924	6761966	NM_001195752	3.61089	18.3627	17.5111	0.927098	0.927098	no	no	Highest expression quantile
chr1	6784804	6790072	NR_104620	0	0	0	1	1	no	no		Highest DNA methylation quantile
chr1	6845383	7829766	NM_001195563	83.2925	56.5847	42.9379	0.940973	0.883434	no	no
chr1	7831328	7841492	NM_004781	61.5209	67.1804	58.9098	0.997659	0.997825	no	no
chr1	7844762	7905237	NM_016831	2.1282	4.27155	3.97181	0.927098	0.939258	no	no		Highest DNA methylation quantile
chr1	7907671	7913551	NM_006786	0	0	0	1	1	no	no		Highest DNA methylation quantile
chr1	7975930	8003225	NM_001561	2.97244	1.30616	0.734966	0.934576	0.871627	no	no
chr1	8021713	8045342	NM_001123377	159.582	203.554	168.554	0.964247	0.997825	no	no	Highest expression quantile
chr1	8071778	8086393	NM_018948	15.4266	26.842	21.6138	0.896179	0.944956	no	no
chr1	8384389	8404227	NM_001080397	0	0.063679	0.515977	1	1	no	no		Highest DNA methylation quantile
chr1	8412463	8877699	NM_001042681	3.48528	5.25725	3.19851	0.939258	0.997825	no	no	Highest expression quantile
chr1	8921058	8939943	NR_038351	0	0.571622	3.47573	1	0.749012	no	no	Highest expression quantile
chr1	9005892	9035148	NM_001215	0	0	0	1	1	no	no		Highest DNA methylation quantile
chr1	9063358	9086404	NM_207420	0	0	0	1	1	no	no
chr1	9097004	9129887	NM_001135585	0	0.12983	0	1	1	no	no		Highest DNA methylation quantile
chr1	9164475	9189229	NM_024980	1.16665	4.70878	2.38464	0.939258	0.992422	no	no
chr1	9211726	9211836	NR_029610	0	0	0	1	1	no	no
chr1	9294862	9331394	NM_001282587	10.6762	8.28808	9.51968	0.96626	0.996423	no	no
chr1	9352940	9429590	NM_025106	1.26968	7.11045	4.76877	0.807512	0.906422	no	no
chr1	9485152	9489055	NR_104622	1.79809	0.583184	0.525046	1	1	no	no		Highest DNA methylation quantile
chr1	9599527	9642831	NM_032315	10.1371	12.7859	13.0628	0.993578	0.993578	no	no
chr1	9648931	9674935	NM_001010866	3.61901	9.36539	6.45352	0.789427	0.939258	no	no
chr1	9711789	9884550	NM_005026	3.02023	3.8792	2.51196	0.997659	0.997825	no	no	Highest expression quantile
chr1	9908333	9970316	NM_001012329	9.99371	7.81684	16.1431	0.98961	0.939258	no	no
chr1	9989775	10002826	NM_032368	5.37222	20.328	24.707	0.795902	0.694828	no	no	Highest expression quantile
chr1	10003485	10045556	NM_022787	4.75729	1.76098	1.90252	0.92228	0.927098	no	no
chr1	10057254	10076078	NM_052960	17.9381	21.5969	14.9996	0.997659	0.997825	no	no
chr1	10093040	10241296	NM_001105562	20.2231	24.4485	14.9725	0.984817	0.943368	no	no		Highest DNA methylation quantile
chr1	10270763	10441661	NM_015074	14.6372	21.128	15.8825	0.939258	0.997659	no	no	Highest expression quantile
chr1	10459084	10480201	NM_002631	97.463	67.7058	69.8018	0.939258	0.939258	no	no	Highest expression quantile
chr1	10490158	10512060	NM_001243768	17.6819	14.062	16.2531	0.993578	0.997825	no	no
chr1	10520602	10532613	NM_004401	59.3106	50.0247	41.3554	0.990254	0.939258	no	no	Highest expression quantile
chr1	10535002	10690815	NM_004565	5.36567	8.52735	13.3255	0.96804	0.897056	no	no
chr1	10696665	10856733	NM_001079843	0.095449	2.31528	1.20613	0.927098	1	no	no
chr1	11006529	11042094	NM_001170754	0	0	0.332565	1	1	no	no
chr1	11072678	11085549	NM_007375	26.5513	33.1752	13.8505	0.976124	0.75859	no	no
chr1	11086579	11107296	NM_006610	1.06767	3.66705	0.629521	0.934875	1	no	no
chr1	11114648	11120091	NM_003132	24.6928	24.4369	11.1181	0.997825	0.91035	no	no
chr1	11126675	11159938	NM_001001998	46.2248	25.5353	43.7772	0.802269	0.997825	no	no	Highest expression quantile
chr1	11166587	11322608	NR_046600	0	0.67088	3.20009	1	0.939258	no	no
chr1	11333254	11348491	NM_013319	9.43563	9.33161	6.08184	0.997825	0.940381	no	no
chr1	11539294	11597640	NM_020780	0.258499	0.363308	0.113223	1	1	no	no
chr1	11669587	11673411	NR_104624	2.222	0.905461	1.83419	0.987342	0.997825	no	no
chr1	11708417	11723384	NM_001014765	13.2805	7.07682	8.86261	0.927098	0.943382	no	no
chr1	11724149	11734409	NM_018438	7.14085	12.0552	5.89454	0.951592	0.997659	no	no
chr1	11734536	11751678	NM_001127325	66.1385	74.7734	97.6126	0.99603	0.939258	no	no	Highest expression quantile
chr1	11751780	11780336	NM_198545	0.353272	0.891167	1.80523	1	1	no	no
chr1	11796141	11810828	NM_001040194	18.9904	25.7233	26.9594	0.981655	0.968731	no	no	Highest expression quantile
chr1	11845786	11907840	NM_001256959	1.64603	2.90541	4.39868	0.966155	0.939257	no	no
chr1	11917520	11918992	NM_002521	0.372417	2.25471	11.4184	1	0.939258	no	no
chr1	11979644	11986485	NM_138346	7.41323	19.8227	17.5339	0.597256	0.748551	no	no
chr1	11994723	12035599	NM_000302	19.2969	30.2962	23.0642	0.927098	0.991671	no	no
chr1	12040237	12073572	NM_001127660	33.476	32.771	39.3475	0.997825	0.990254	no	no
chr1	12079298	12092106	NM_021933	18.0487	14.8847	14.5439	0.993578	0.993132	no	no
chr1	12123433	12204264	NM_001243	0	0.454033	0.919753	1	1	no	no
chr1	12226999	12269277	NM_001066	0.746024	2.33896	0.408451	0.951197	1	no	no
chr1	12290112	12572098	NM_015378	10.1258	10.3686	9.88304	0.997825	0.997825	no	no
chr1	12627938	12677820	NM_004753	11.4183	11.2597	16.9739	0.997825	0.956044	no	no
chr1	12704565	12727097	NM_001013630	0	0.305874	0	1	1	no	no
chr1	12776117	12788726	NM_001103169	0	0	0	1	1	no	no
chr1	12806162	12821102	NM_152290	0	0	0	1	1	no	no
chr1	12834990	12838048	NM_001080830	0.117384	0.888341	3.77897	1	0.939258	no	no
chr1	12851545	12856777	NM_023013	0	0.143025	0	1	1	no	no
chr1	12884467	12891264	NM_001146344	0	0.0855261	0.86625	1	1	no	no
chr1	12907235	12908578	NM_001013631	0.693259	1.57396	0.708516	1	1	no	no
chr1	12916940	12921764	NM_023014	0.128462	1.16661	1.96934	1	1	no	no
chr1	12939032	12946025	NM_001009611	0	0.769265	0	1	1	no	no
chr1	12952726	12958094	NM_001039361	0	0	0	1	1	no	no
chr1	12976466	12980300	NM_001012276	0	0.722646	0	1	1	no	no
chr1	12998301	13007406	NM_001010889	0	0	0.373644	1	1	no	no
chr1	13035542	13038381	NM_001100631	0	0	0	1	1	no	no
chr1	13182959	13184326	NM_001136561	0	0	0	1	1	no	no
chr1	13328195	13331692	NM_001013692	0	0	0	1	1	no	no
chr1	13359818	13369057	NM_001013407	0	0	0	1	1	no	no
chr1	13421175	13428191	NM_001010890	0	0	0	1	1	no	no
chr1	13447413	13452656	NM_001024661	0	0	0	1	1	no	no
chr1	13474052	13477569	NM_001099850	0	0	0	1	1	no	no
chr1	13495253	13498259	NM_001045480	0	0	0	1	1	no	no		Highest DNA methylation quantile
chr1	13516065	13526943	NM_001099852	0	0	0	1	1	no	no
chr1	13716091	13719089	NM_001099851	0	0	0	1	1	no	no		Highest DNA methylation quantile
chr1	13801444	13840242	NM_001010847	0	0.656553	0	1	1	no	no
chr1	13910251	13944452	NM_001006624	31.6943	27.1252	23.4221	0.993317	0.947704	no	no
chr1	14026734	14151574	NM_001007257	2.02156	4.70382	2.80942	0.865448	0.987342	no	no
chr1	14925212	15478960	NM_001017999	5.32432	3.97704	2.03821	0.987738	0.891471	no	no
chr1	15479027	15546974	NM_001136216	0.432706	3.37763	4.80988	0.927098	0.913566	no	no
chr1	15573767	15724622	NM_052929	0.90876	3.20942	2.08971	0.897538	0.939258	no	no
chr1	15736390	15756839	NM_024329	9.3477	31.3285	14.4581	0.23104	0.941575	no	no
chr1	15764937	15773153	NM_007272	0	0	0	1	1	no	no
chr1	15783222	15798586	NM_033440	0	0	0	1	1	no	no
chr1	15802595	15817895	NM_015849	0	0	0	1	1	no	no
chr1	15817895	15851285	NM_001229	10.1302	6.03856	8.32224	0.939258	0.993578	no	no
chr1	15853307	15911605	NM_001287811	3.29004	7.09084	3.14365	0.842505	0.997825	no	no
chr1	15943952	15988217	NM_006511	20.0767	37.1779	15.9735	0.847013	0.987342	no	no
chr1	16010826	16061264	NM_015164	9.06485	19.9015	16.5745	0.671207	0.885121	no	no
chr1	16062808	16067884	NM_207348	0	0.146492	0.692413	1	1	no	no
chr1	16068986	16074292	NM_001013641	0	0	0	1	1	no	no
chr1	16085254	16113084	NM_001024215	13.1559	10.9477	11.0884	0.993578	0.993578	no	no		Highest DNA methylation quantile
chr1	16133656	16134194	NM_001089591	17.5739	18.7026	19.3638	0.997825	0.997825	no	no
chr1	16160709	16266950	NM_015001	16.6867	33.8655	10.8554	0.599983	0.934897	no	no
chr1	16268363	16302627	NM_001242884	8.06064	5.39014	11.6854	0.969156	0.962065	no	no
chr1	16330730	16333184	NM_178840	0	1.94558	0	1	1	no	no		Highest DNA methylation quantile
chr1	16340522	16345285	NM_014424	0.068792	1.718	2.10918	1	0.939258	no	no
chr1	16348485	16360545	NM_001042704	0	0.126998	0.128629	1	1	no	no
chr1	16370230	16383821	NM_000085	1.31355	3.395	1.72601	0.940104	1	no	no
chr1	16384263	16400127	NM_182623	0	0.373576	1.5135	1	1	no	no
chr1	16450831	16482582	NM_004431	15.3981	15.7855	9.80415	0.997825	0.939258	no	no
chr1	16524598	16539104	NM_153213	0	0.990771	0	1	1	no	no
chr1	16558181	16563659	NM_030907	4.63123	1.95858	7.51736	0.955993	0.978361	no	no
chr1	16576558	16678948	NM_018994	6.07058	15.8017	13.1924	0.708725	0.876693	no	no
chr1	16693524	16724643	NM_001114600	27.6355	32.5802	20.5767	0.9911	0.947366	no	no
chr1	16725137	16763919	NM_198546	1.22458	0.308914	0.93865	1	1	no	no
chr1	16767166	16786584	NM_001145277	51.5963	30.0175	39.2471	0.883434	0.958916	no	no
chr1	16793930	16819196	NR_023386	1.86305	2.5487	2.2519	0.991588	0.997197	no	no		Highest DNA methylation quantile
chr1	16875408	16875482	NR_037446	0	0	0	1	1	no	no
chr1	16888921	16940100	NM_017940	13.8214	9.97212	15.0639	0.942985	0.997659	no	no
chr1	16944750	16957401	NR_026752	13.3747	16.0335	18.5076	0.994936	0.974132	no	no		Highest DNA methylation quantile
chr1	16972068	16976915	NR_027504	0	0.172601	0.81582	1	1	no	no		Highest DNA methylation quantile
chr1	16999497	17000007	NM_001282321	0	0	0	1	1	no	no		Highest DNA methylation quantile
chr1	17017712	17046652	NR_026567	0	0	0	1	1	no	no
chr1	17081128	17090975	NM_001271733	0.414421	0	0.127062	1	1	no	no		Highest DNA methylation quantile
chr1	17248444	17299474	NM_014675	1.86413	7.09712	6.28702	0.444271	0.589236	no	no
chr1	17300998	17308081	NM_001135247	36.8404	40.6347	20.4945	0.997825	0.927975	no	no
chr1	17312452	17338423	NM_001141973	10.8721	12.4562	16.8923	0.995841	0.939258	no	no
chr1	17345224	17380665	NM_003000	87.6516	109.22	137.677	0.978255	0.927098	no	no	Highest expression quantile
chr1	17393255	17445948	NM_007365	0.266874	1.24545	1.0228	1	1	no	no
chr1	17531620	17572501	NM_013358	0	0	0	1	1	no	no
chr1	17575592	17610727	NM_016233	0	0.984935	0.570052	1	1	no	no		Highest DNA methylation quantile
chr1	17634689	17690495	NM_012387	0	0	0	1	1	no	no		Highest DNA methylation quantile
chr1	17698740	17728195	NM_207421	0	0	0	1	1	no	no
chr1	17733250	17766250	NM_001136204	87.0603	67.8151	53.8435	0.96262	0.897538	no	no	Highest expression quantile
chr1	17866329	18024370	NM_001011722	3.28293	3.31262	8.94116	0.997825	0.729254	no	no		Highest DNA methylation quantile
chr1	18081807	18153558	NM_030812	0	1.26589	2.90622	1	0.0391598	no	yes
chr1	18434239	18704977	NM_032880	0	0.0803742	0.488441	1	1	no	no
chr1	18807423	18812480	NM_152375	1.0293	0.577006	1.1104	1	1	no	no
chr1	18957499	19075360	NM_001135254	3.59446	0.885871	0.5521	0.836429	0.926504	no	no
chr1	19166092	19186155	NM_152232	0	0	0	1	1	no	no
chr1	19197923	19229293	NM_001161504	3.58431	4.32668	6.15387	0.997659	0.94544	no	no		Highest DNA methylation quantile
chr1	19230773	19282826	NM_001136265	3.08866	8.82757	4.93644	0.514184	0.940104	no	no
chr1	19400999	19536746	NM_020765	21.2502	34.5847	19.8356	0.905835	0.997825	no	no	Highest expression quantile	Highest DNA methylation quantile
chr1	19542157	19578053	NM_001271427	23.0392	17.33	21.493	0.947129	0.997825	no	no	Highest expression quantile	Highest DNA methylation quantile
chr1	19578074	19586622	NM_016183	38.6852	47.5317	28.6252	0.982341	0.95012	no	no	Highest expression quantile
chr1	19592475	19600568	NR_040288	0.193224	0.438695	0.592446	1	1	no	no
chr1	19609056	19615280	NM_012067	0.17799	1.07759	0	1	1	no	no		Highest DNA methylation quantile
chr1	19619740	19622230	NR_037847	0.808729	3.48858	3.96733	0.934897	0.927098	no	no		Highest DNA methylation quantile
chr1	19629201	19638640	NM_003689	14.0868	32.793	37.6742	0.568297	0.3195	no	no
chr1	19638739	19658922	NM_001040125	9.28985	12.0213	10.6653	0.990254	0.997659	no	no
chr1	19665266	19812135	NM_001206540	35.1929	33.6468	25.1772	0.997825	0.947366	no	no		Highest DNA methylation quantile
chr1	19923470	19984949	NM_001032363	13.2897	33.6099	25.4285	0.895177	0.939258	no	no	Highest expression quantile
chr1	19991779	20007459	NM_000871	0	0.219792	0	1	1	no	no
chr1	20008705	20126410	NM_181719	3.80519	3.08179	4.19596	0.997185	0.997825	no	no
chr1	20140521	20141771	NM_019062	0	0	0	1	1	no	no
chr1	20208887	20239437	NM_015207	8.56263	15.0017	8.45137	0.876573	0.997825	no	no
chr1	20246799	20250110	NM_014589	0	0	0	1	1	no	no
chr1	20301923	20306932	NM_000300	0	0	0	1	1	no	no
chr1	20396700	20418394	NM_000929	0	0	0	1	1	no	no
chr1	20439142	20446059	NM_001271814	0	0	0	1	1	no	no
chr1	20465822	20476879	NM_022819	0	0	0	1	1	no	no		Highest DNA methylation quantile
chr1	20490483	20501687	NM_001105572	0	0	0	1	1	no	no
chr1	20510735	20519942	NM_152376	0	0.0505575	0	1	1	no	no
chr1	20617411	20681387	NM_001039500	0	0	0.1328	1	1	no	no		Highest DNA methylation quantile
chr1	20686293	20755287	NR_033887	0	0	0	1	1	no	no
chr1	20808883	20812728	NM_018584	0	2.08511	0.923959	0.0760793	1	no	no
chr1	20825940	20834674	NM_024544	10.9906	14.2763	12.0707	0.986157	0.997825	no	no
chr1	20878931	20881513	NM_207334	1.08847	0.706061	0.715133	1	1	no	no
chr1	20915443	20945400	NM_001785	1.7094	2.21767	2.24616	1	1	no	no
chr1	20959947	20988037	NM_032409	34.5368	40.2931	50.8874	0.997825	0.986059	no	no	Highest expression quantile
chr1	20990506	21044510	NM_001122819	1.71938	0.81788	1.6568	1	1	no	no
chr1	21046224	21059133	NM_001103160	1.78344	0.359822	0.32395	1	1	no	no
chr1	21069170	21113181	NM_016287	61.3586	61.8381	51.4946	0.997825	0.987738	no	no	Highest expression quantile
chr1	21132784	21503381	NM_001198801	34.0907	43.3591	37.1845	0.970606	0.997825	no	no
chr1	21543739	21672034	NR_038404	0	0.236147	0.478427	1	1	no	no
chr1	21766582	21811393	NM_001256416	8.89432	8.87877	9.72927	0.997825	0.997825	no	no	Highest expression quantile
chr1	21835857	21904905	NM_000478	0	3.9578	2.14785	0.0147075	0.0147075	yes	yes
chr1	21922707	21995856	NM_001145657	0	1.71724	0.732309	1	1	no	no
chr1	22004791	22109688	NM_001032730	26.6342	27.025	27.5782	0.997825	0.997825	no	no
chr1	22138757	22263750	NM_001013693	0	0.0942429	0.596163	1	1	no	no	Highest expression quantile	Highest DNA methylation quantile
chr1	22303417	22315847	NM_007352	0	0	0	1	1	no	no		Highest DNA methylation quantile
chr1	22328148	22339035	NM_005747	0	0	0	1	1	no	no
chr1	22351683	22357717	NR_023918	13.6108	3.17948	14.7812	0.877851	0.997825	no	no
chr1	22379119	22419436	NM_001039802	125.356	182.452	116.938	0.939258	0.997825	no	no	Highest expression quantile
chr1	22443797	22469519	NM_030761	0	0.680813	0.153236	1	1	no	no
chr1	22778343	22857650	NM_001083621	9.86251	12.9669	14.3183	0.955334	0.939258	no	no
chr1	22890003	22930087	NM_001006943	1.23261	1.10242	0.858909	1	1	no	no
chr1	22959750	22959859	NR_106742	0	0	0	1	1	no	no
chr1	22963117	22966175	NM_015991	0	0	0	1	1	no	no		Highest DNA methylation quantile
chr1	22970117	22974603	NM_001114101	0	0	0	1	1	no	no
chr1	22979681	22988029	NM_000491	0	0	0	1	1	no	no		Highest DNA methylation quantile
chr1	23037330	23241823	NM_004442	3.2133	7.56722	6.38354	0.830222	0.926029	no	no
chr1	23337326	23342343	NM_001242521	0	0.906525	3.67269	1	0.833253	no	no		Highest DNA methylation quantile
chr1	23345940	23410184	NM_001009999	81.4633	100.133	92.0368	0.979426	0.994328	no	no	Highest expression quantile
chr1	23410515	23495351	NM_001142546	9.54894	16.4243	8.80389	0.844937	0.997825	no	no
chr1	23518387	23521222	NM_000864	1.12449	0.159561	0	1	1	no	no
chr1	23636275	23670853	NM_001102397	178.873	163.884	142.423	0.997659	0.973213	no	no	Highest expression quantile
chr1	23685940	23698330	NR_033690	3.26356	3.92769	2.08071	0.997825	0.993578	no	no
chr1	23707554	23751261	NM_003196	0	0.910334	1.43427	1	1	no	no
chr1	23755055	23810750	NM_001143778	4.60305	10.2718	9.89807	0.823885	0.853492	no	no	Highest expression quantile
chr1	23832919	23857712	NM_004091	15.8348	14.5654	10.1193	0.997825	0.933766	no	no
chr1	23884420	23886285	NM_002167	92.5546	141.167	156.65	0.927098	0.861199	no	no	Highest expression quantile
chr1	23953823	23967056	NR_027042	0	0	0	1	1	no	no
chr1	24018268	24022915	NM_000975	2226.38	1238.08	2087.94	0.868682	0.997825	no	no	Highest expression quantile
chr1	24069855	24104787	NM_003198	18.994	29.5229	19.031	0.927098	0.997825	no	no
chr1	24104875	24114722	NM_020362	58.882	59.6445	53.1216	0.997825	0.997185	no	no		Highest DNA methylation quantile
chr1	24117645	24122029	NM_007260	23.936	20.8708	17.5494	0.997185	0.972284	no	no
chr1	24122088	24127294	NM_000403	16.2736	20.7166	12.3768	0.98891	0.98749	no	no
chr1	24128366	24151949	NM_000191	18.5968	7.5025	22.5755	0.891471	0.993578	no	no
chr1	24171571	24194859	NM_000147	14.2992	21.3503	19.6991	0.940924	0.966806	no	no
chr1	24200459	24239817	NM_001841	0	0	0	1	1	no	no
chr1	24255559	24255637	NR_039615	0	0	0	1	1	no	no
chr1	24286300	24289949	NM_017761	43.0798	20.5108	25.3908	0.628076	0.897538	no	no	Highest expression quantile
chr1	24292936	24306953	NM_001191005	55.2127	67.7335	76.8406	0.980573	0.939258	no	no	Highest expression quantile
chr1	24382530	24438665	NM_152372	0.462889	0.325284	1.5206	1	1	no	no
chr1	24446260	24469775	NM_021258	0	0.152222	0.102785	1	1	no	no
chr1	24480646	24513765	NM_170743	3.9894	5.3638	4.02403	0.984181	0.997825	no	no		Highest DNA methylation quantile
chr1	24526729	24538180	NR_027087	0	0	0	1	1	no	no		Highest DNA methylation quantile
chr1	24645811	24741587	NM_001195010	1.28363	2.26043	2.18048	0.991832	0.993578	no	no
chr1	24742244	24799473	NM_020448	12.3297	10.6983	11.4061	0.993906	0.997825	no	no
chr1	24822822	24863510	NM_001251977	25.7601	13.5802	14.4082	0.840566	0.891608	no	no
chr1	24865763	24882515	NR_109781	8.15223	8.89128	2.20543	0.997825	0.939258	no	no
chr1	24882566	24935818	NM_001010980	0	0	0	1	1	no	no
chr1	24969593	24999772	NM_005839	23.2579	22.7802	9.73089	0.997825	0.465484	no	no
chr1	25071759	25170815	NM_013943	115.499	48.5853	89.9047	0.221858	0.966806	no	no
chr1	25226001	25291501	NM_001031680	0.727903	2.50911	1.60414	0.927098	1	no	no
chr1	25548766	25559013	NM_015484	36.2657	20.3559	32.9519	0.901493	0.997659	no	no
chr1	25568739	25573985	NM_020317	13.3269	24.826	21.5528	0.927555	0.939645	no	no
chr1	25598976	25656936	NM_001127691	0	0	0	1	1	no	no
chr1	25664788	25747363	NM_014313	39.2086	60.0764	54.164	0.927098	0.939258	no	no
chr1	25757348	25826698	NM_001282564	14.1197	11.4645	14.2798	0.987703	0.997825	no	no
chr1	25870075	25895377	NM_015627	9.54712	13.0154	8.82302	0.972493	0.997825	no	no
chr1	25943958	26112698	NM_001289010	0.347718	1.54611	1.73247	1	1	no	no
chr1	26126666	26144713	NM_020451	8.22454	24.1926	9.3682	0.145706	0.997185	no	no		Highest DNA methylation quantile
chr1	26146396	26185949	NM_001099625	24.7222	25.0346	32.0459	0.997825	0.98689	no	no
chr1	26187974	26197744	NM_178422	4.72311	7.6948	7.54226	0.944561	0.95012	no	no		Highest DNA methylation quantile
chr1	26210676	26233368	NM_001145454	321.292	273.995	267.171	0.993578	0.989637	no	no	Highest expression quantile
chr1	26286257	26324648	NM_000437	3.56001	1.49214	1.7632	0.939258	0.940938	no	no
chr1	26348270	26362954	NM_004455	1.89345	0.330676	0.148855	1	1	no	no
chr1	26364513	26372604	NM_001004434	0	0.0659145	0	1	1	no	no
chr1	26377795	26394125	NM_032588	0	0	0	1	1	no	no
chr1	26437655	26452039	NM_001243532	12.3195	6.8217	8.5882	0.914478	0.942235	no	no
chr1	26485510	26489119	NM_024869	0	0	0	1	1	no	no
chr1	26496387	26497364	NM_015871	27.2674	68.7849	41.1678	0.838549	0.969202	no	no
chr1	26503980	26516375	NM_006314	0	1.57332	3.67736	1	0.0147075	no	yes		Highest DNA methylation quantile
chr1	26517118	26529033	NM_198137	0	0	0.232987	1	1	no	no		Highest DNA methylation quantile
chr1	26560643	26605529	NM_001281517	20.2974	15.279	11.825	0.957849	0.897538	no	no
chr1	26606212	26608013	NM_031286	24.7079	24.5226	14.5922	0.997825	0.939258	no	no
chr1	26608772	26647014	NM_001803	0	4.60715	0.933323	0.936752	1	no	no		Highest DNA methylation quantile
chr1	26648349	26680621	NM_001039775	0	0.694375	0.0562637	1	1	no	no
chr1	26688124	26699266	NM_001114759	0	0	0	1	1	no	no
chr1	26737268	26756219	NM_024674	0	0	0	1	1	no	no
chr1	26758772	26797795	NM_001243564	16.6513	7.88151	9.39081	0.790035	0.917268	no	no
chr1	26798901	26803133	NM_005517	193.702	146.273	199.195	0.95304	0.997825	no	no	Highest expression quantile
chr1	26856248	26901520	NM_001006665	15.4519	14.1126	10.8864	0.997825	0.95012	no	no	Highest expression quantile	Highest DNA methylation quantile
chr1	27022521	27108601	NM_006015	7.22921	11.1128	5.99511	0.934012	0.990946	no	no	Highest expression quantile
chr1	27114453	27124894	NM_001202554	7.89881	4.32481	11.36	0.939258	0.964279	no	no
chr1	27153200	27182211	NM_032283	4.91468	18.1199	15.2617	0.329513	0.545655	no	no
chr1	27189632	27190947	NM_006142	13.6257	12.3237	12.2273	0.997825	0.997825	no	no		Highest DNA methylation quantile
chr1	27205872	27216869	NM_018066	29.6972	28.0394	32.7355	0.997825	0.997825	no	no	Highest expression quantile
chr1	27216978	27226962	NM_022078	2.20834	5.88565	9.71466	0.939258	0.84083	no	no
chr1	27237974	27240567	NM_021969	0	0	0.26521	1	1	no	no		Highest DNA methylation quantile
chr1	27248212	27273362	NM_006600	69.5904	84.7328	48.9403	0.983438	0.939258	no	no	Highest expression quantile
chr1	27276046	27286901	NM_152365	0	0	0	1	1	no	no
chr1	27320194	27327377	NM_001013642	3.49475	15.7083	8.7668	0.728972	0.93022	no	no
chr1	27331510	27339333	NM_052943	3.91874	11.0244	4.5709	0.859639	0.997825	no	no
chr1	27425299	27481621	NM_003047	1.63746	4.87459	2.71212	0.87117	0.969902	no	no
chr1	27561006	27635124	NM_001276252	9.7468	10.3753	8.30096	0.997825	0.993578	no	no
chr1	27648635	27662891	NM_032125	26.5944	26.5705	26.0891	0.997945	0.997825	no	no
chr1	27668482	27680423	NM_001193308	7.60158	2.91685	3.11846	0.934576	0.939258	no	no
chr1	27681669	27693337	NM_004672	1.34568	2.20651	2.5443	0.982509	0.956606	no	no
chr1	27695600	27701315	NM_003665	1.15975	0	0	1	1	no	no
chr1	27705595	27709805	NM_207397	0	0	0	1	1	no	no
chr1	27719147	27722317	NM_005281	0	1.17171	0	1	1	no	no
chr1	27730733	27816678	NM_001201404	11.3198	10.1936	11.7772	0.997197	0.997825	no	no
chr1	27860755	27930143	NM_001029882	0.852829	1.78043	0.360661	1	1	no	no
chr1	27938800	27961727	NM_001042729	0	0	0	1	1	no	no
chr1	27992571	27998724	NM_002038	16.9065	12.5739	43.6342	0.993578	0.840566	no	no
chr1	28052489	28089423	NM_001143912	9.61966	7.28847	7.85896	0.981942	0.993489	no	no
chr1	28099693	28150963	NM_177424	19.4253	14.1166	25.7364	0.955993	0.962498	no	no
chr1	28157251	28178183	NM_002713	57.7642	30.0045	50.0653	0.939258	0.997825	no	no	Highest expression quantile
chr1	28199053	28213196	NM_001039477	3.08164	3.83734	3.37316	0.997185	0.997825	no	no
chr1	28218035	28241308	NM_001286076	66.4752	65.8584	101.73	0.997825	0.927098	no	no	Highest expression quantile
chr1	28261503	28285663	NM_001009568	10.3956	1.10624	2.44299	0.882371	0.878433	no	no
chr1	28286503	28294604	NM_018053	4.25665	8.51869	4.20531	0.939258	0.997825	no	no
chr1	28296854	28415148	NM_001282560	9.34472	11.7594	9.42095	0.984749	0.997825	no	no		Highest DNA methylation quantile
chr1	28473676	28520447	NM_000952	0.047349	0.21507	0	1	1	no	no
chr1	28526789	28559542	NM_014280	101.499	58.7971	81.5217	0.856377	0.975943	no	no	Highest expression quantile
chr1	28562601	28564616	NM_016311	297.361	283.335	233.549	0.997825	0.973213	no	no	Highest expression quantile
chr1	28585962	28609002	NM_031459	19.5303	16.9277	44.697	0.993761	0.354791	no	no
chr1	28655512	28662478	NM_001127350	11.0248	11.906	6.5136	0.997825	0.943382	no	no
chr1	28696092	28826881	NM_001048183	6.81775	5.96755	3.74089	0.997185	0.925422	no	no
chr1	28832454	28865708	NM_001048194	93.6659	78.0099	67.0256	0.985957	0.939258	no	no	Highest expression quantile
chr1	28879528	28908366	NM_017846	20.8938	9.48376	15.0265	0.997825	0.997659	no	no	Highest expression quantile
chr1	28918711	28921088	NM_001193532	0	0.317617	0.965168	1	1	no	no
chr1	28929608	28969604	NM_001135218	50.5391	40.6065	32.671	0.987292	0.939258	no	no
chr1	28975111	28975246	NR_004407	87585.1	85164.3	135313	0.997825	0.939258	no	no
chr1	28995239	29042115	NM_006582	4.13878	8.04386	6.80626	0.939258	0.955078	no	no
chr1	29063132	29096287	NM_001172828	58.3729	41.2315	43.7809	0.939258	0.944561	no	no
chr1	29138653	29190208	NM_000911	0.941461	1.24684	3.42776	1	0.939258	no	no
chr1	29213602	29450421	NM_001166005	45.0959	39.5658	28.3912	0.993906	0.926254	no	no
chr1	29474249	29508637	NM_005626	33.3038	34.5874	27.6599	0.997825	0.988438	no	no	Highest expression quantile
chr1	29519168	29557470	NM_001024732	1.50198	9.19286	9.34268	0.719947	0.715939	no	no
chr1	29563027	29653325	NM_001195001	11.8817	19.3972	21.6359	0.909614	0.803267	no	no
chr1	31184123	31199593	NR_034182	0.400468	1.89417	0.238752	0.941495	1	no	no
chr1	31205314	31230683	NM_006762	0	2.06121	0.835076	0.0520357	1	no	no		Highest DNA methylation quantile
chr1	31342312	31381480	NM_014654	5.2677	6.9479	4.55686	0.981413	0.997185	no	no
chr1	31404352	31538564	NM_001020658	38.826	33.6426	38.6837	0.993578	0.997825	no	no	Highest expression quantile
chr1	31652591	31712734	NM_024522	0.0680335	0.617838	0	1	1	no	no
chr1	31732414	31769644	NM_004814	80.6538	63.4001	95.3249	0.970856	0.990162	no	no	Highest expression quantile	Highest DNA methylation quantile
chr1	31769828	31837800	NM_001282566	50.3081	43.5774	47.0396	0.993578	0.997825	no	no
chr1	31838099	31845923	NM_004102	0	0.781726	1.26683	1	1	no	no		Highest DNA methylation quantile
chr1	31882411	31907527	NM_001199037	5.35372	8.70938	5.36632	0.957947	0.997825	no	no
chr1	31971838	31974167	NR_034112	0	0.724335	0	1	1	no	no		Highest DNA methylation quantile
chr1	31984035	31989846	NR_027085	0	0	0.111728	1	1	no	no
chr1	32042085	32053287	NM_001204414	4.95442	8.45067	10.2239	0.95462	0.938909	no	no
chr1	32083300	32092919	NM_001525	0	0	0	1	1	no	no
chr1	32095462	32110838	NM_012392	53.3948	31.9224	54.2938	0.900355	0.997825	no	no
chr1	32117847	32169768	NM_001856	0.687804	0.338336	0.632646	1	1	no	no
chr1	32192717	32229648	NM_001703	1.34918	1.77338	3.04804	1	0.935834	no	no
chr1	32256022	32281652	NM_001281987	0.885267	0.18273	0.246717	1	1	no	no
chr1	32372021	32403988	NM_001195100	53.1757	49.0641	39.4325	0.997659	0.941624	no	no	Highest expression quantile
chr1	32479294	32526460	NM_001271878	39.427	51.4531	56.4323	0.956762	0.939258	no	no
chr1	32538502	32568467	NM_018056	4.23578	3.89865	5.616	0.997825	0.994936	no	no
chr1	32573643	32642168	NM_012316	23.3889	19.5758	15.7906	0.987703	0.935504	no	no
chr1	32645344	32663886	NM_175852	26.2676	39.1478	31.0042	0.933901	0.990048	no	no
chr1	32666201	32670991	NM_024296	9.03597	11.3971	23.5068	0.997197	0.927098	no	no
chr1	32671235	32674288	NM_001160042	0.599722	5.6275	9.95873	0.917268	0.891582	no	no
chr1	32674694	32681797	NM_001099434	0	0.122028	4.94385	1	0.0238619	no	yes		Highest DNA methylation quantile
chr1	32681797	32687926	NM_019118	20.3806	13.0386	21.9028	0.96262	0.997825	no	no
chr1	32687970	32697205	NM_003757	118.106	231.142	185.348	0.625647	0.923607	no	no	Highest expression quantile
chr1	32697260	32707311	NR_026850	0.174392	0	0.133673	1	1	no	no	Highest expression quantile	Highest DNA methylation quantile
chr1	32712817	32714461	NM_032648	0	0	0	1	1	no	no	Highest expression quantile
chr1	32716839	32751766	NM_001042771	0	0.294976	0.448209	1	1	no	no	Highest expression quantile
chr1	32757707	32799224	NM_004964	164.254	104.81	119.22	0.921707	0.939258	no	no	Highest expression quantile
chr1	32799429	32801840	NM_023009	90.3893	86.7715	81.5269	0.997825	0.997185	no	no
chr1	32826870	32827844	NM_001167676	8.5484	0	2.84887	0.0710983	0.951544	no	no
chr1	32827861	32829924	NM_052841	0	4.90434	2.29263	0.0645568	0.295879	no	no		Highest DNA methylation quantile
chr1	32830704	32860062	NM_001143888	24.2239	26.9573	33.9617	0.997185	0.939258	no	no
chr1	32930657	32953459	NM_001145720	1.74597	0.513845	0.371748	1	1	no	no
chr1	33004771	33071542	NM_001040441	3.55607	4.59659	3.06398	0.985869	0.997185	no	no
chr1	33087306	33116185	NM_178547	9.72276	23.9817	13.249	0.939258	0.995622	no	no
chr1	33116748	33168361	NM_001135255	34.0091	29.939	29.1298	0.993906	0.99314	no	no	Highest expression quantile
chr1	33207511	33240571	NM_001198972	4.38097	8.78861	4.15226	0.91035	0.997825	no	no
chr1	33240839	33324480	NM_001256121	10.0511	11.3928	10.6831	0.997825	0.997825	no	no
chr1	33327868	33338093	NM_001171940	2.06559	1.19096	2.86504	0.991588	0.994159	no	no
chr1	33352097	33366953	NM_002143	0	0	0	1	1	no	no
chr1	33402049	33430286	NM_001127361	10.6355	15.9055	12.2915	0.942316	0.997185	no	no
chr1	33473540	33502512	NM_001199199	80.1529	44.6147	68.6901	0.767613	0.992248	no	no	Highest expression quantile
chr1	33546713	33585995	NM_052998	2.24271	2.19227	3.4381	0.997825	0.993017	no	no		Highest DNA methylation quantile
chr1	33611002	33647671	NM_018207	0	1.65498	0.701684	1	1	no	no
chr1	33722173	33766320	NM_152493	4.46071	4.87078	4.68914	0.997825	0.997825	no	no
chr1	33772366	33786699	NM_001080438	0	0	0	1	1	no	no		Highest DNA methylation quantile
chr1	33789223	33841194	NM_004427	26.848	21.8298	31.2227	0.986517	0.993578	no	no
chr1	33938231	33961995	NM_145238	4.10152	4.63849	7.48868	0.997825	0.935106	no	no
chr1	33979598	34631443	NM_145205	0	0	0	1	1	no	no
chr1	34632483	34684731	NM_001134734	0	0	0	1	1	no	no
chr1	35220647	35224113	NM_005268	0	1.45673	1.22954	1	1	no	no
chr1	35225341	35229325	NM_153212	0	0	0	1	1	no	no		Highest DNA methylation quantile
chr1	35246789	35251967	NM_001005752	0	0.897443	0	1	1	no	no		Highest DNA methylation quantile
chr1	35258598	35261348	NM_002060	0	0	0	1	1	no	no
chr1	35315962	35325417	NM_001164824	4.86053	6.48786	9.54384	0.975807	0.865725	no	no		Highest DNA methylation quantile
chr1	35331036	35370984	NM_001080418	0.0546723	0.206875	0	1	1	no	no
chr1	35441299	35444307	NR_037869	1.86653	0.166183	0	1	1	no	no		Highest DNA methylation quantile
chr1	35447126	35450948	NM_001195156	12.0163	11.0285	6.27102	0.997825	0.963319	no	no
chr1	35451766	35497569	NM_007167	9.06323	5.6685	5.51168	0.939258	0.939258	no	no
chr1	35525386	35581459	NM_001289088	18.1158	12.104	10.4144	0.939258	0.897538	no	no
chr1	35649200	35658743	NM_005066	135.81	175.558	119.761	0.965168	0.994159	no	no	Highest expression quantile
chr1	35734567	35887545	NM_005095	33.1112	23.6968	30.247	0.939258	0.997322	no	no
chr1	35899090	36023037	NM_024874	23.6872	15.4347	13.9096	0.927098	0.883434	no	no
chr1	36023392	36032380	NM_001014839	10.999	13.8543	11.2097	0.985161	0.997825	no	no
chr1	36038970	36060927	NM_178548	0	1.05811	0	1	1	no	no
chr1	36065142	36107445	NM_001199779	41.0023	44.1697	29.2416	0.997825	0.939258	no	no	Highest expression quantile
chr1	36179476	36184790	NM_152374	2.23525	6.25378	3.42666	0.917268	0.987342	no	no
chr1	36197712	36235551	NM_001190481	12.3777	17.7857	8.94255	0.939258	0.940104	no	no
chr1	36273827	36323490	NM_017629	6.39658	5.37188	7.11661	0.993578	0.997461	no	no
chr1	36348809	36389899	NM_012199	14.6023	17.2114	10.6077	0.991671	0.940596	no	no
chr1	36396682	36522063	NM_024852	7.90149	8.9493	7.41622	0.997322	0.997825	no	no
chr1	36549675	36553876	NM_014466	0.141523	1.07102	0	1	1	no	no
chr1	36554452	36559533	NM_017825	25.593	12.4107	19.9981	0.891471	0.985161	no	no
chr1	36560843	36565850	NM_005202	0.0872392	1.8816	0.668693	1	1	no	no		Highest DNA methylation quantile
chr1	36602169	36646451	NM_001286365	23.3033	23.2494	15.7972	0.997825	0.94688	no	no
chr1	36690016	36770957	NM_005119	73.5234	65.0141	67.2919	0.994159	0.997322	no	no	Highest expression quantile
chr1	36771993	36786948	NM_001162530	1.65594	2.37446	0.267211	0.994936	1	no	no
chr1	36787631	36789755	NM_018166	9.33123	9.36087	15.9682	0.997825	0.95863	no	no
chr1	36805219	36851528	NM_001282546	11.4086	11.0767	15.5199	0.997825	0.95838	no	no	Highest expression quantile
chr1	36859030	36863493	NM_032881	6.27456	11.4395	2.62335	0.976886	0.97391	no	no
chr1	36883506	36916086	NM_145047	8.04836	3.91894	14.485	0.957443	0.945137	no	no	Highest expression quantile
chr1	36921361	36930040	NM_031280	52.3329	60.1403	72.0556	0.99537	0.955239	no	no
chr1	36931643	36948915	NM_000760	0	0	0	1	1	no	no
chr1	37261127	37499844	NM_000831	0	0.0310708	0.25176	1	1	no	no
chr1	37627163	37627235	NR_036217	0	0	0	1	1	no	no
chr1	37920479	37940044	NR_038842	0	0	0	1	1	no	no
chr1	37940118	37949978	NM_025079	3.16505	2.50666	2.03109	0.997185	0.987738	no	no
chr1	37955560	37980420	NM_001270875	21.0264	17.7885	12.6696	0.991671	0.897538	no	no
chr1	38000049	38019945	NM_024700	6.47337	9.28888	5.34851	0.950585	0.993578	no	no
chr1	38022519	38061586	NM_003462	1.58803	2.17467	0.695561	0.997825	1	no	no	Highest expression quantile
chr1	38076950	38100595	NM_001038633	0	0.333549	0	1	1	no	no
chr1	38147241	38156192	NM_017850	13.4928	16.1947	23.4513	0.993578	0.927098	no	no
chr1	38158072	38175391	NM_001256875	18.1472	28.4003	24.3424	0.936026	0.963319	no	no
chr1	38181645	38230824	NM_001099439	0	0.527673	1.8088	1	1	no	no
chr1	38259773	38267278	NM_001031740	10.6554	3.63852	4.69965	0.789193	0.891689	no	no
chr1	38268613	38275126	NM_001142726	11.5724	25.9705	26.3883	0.934897	0.93226	no	no	Highest expression quantile
chr1	38275238	38325292	NM_005955	0.667025	1.46029	0.474758	1	1	no	no
chr1	38326368	38412729	NM_005540	5.52796	6.12696	13.1454	0.997825	0.691288	no	no
chr1	38422651	38455761	NM_006802	70.5349	56.5696	63.2199	0.975341	0.99664	no	no	Highest expression quantile
chr1	38462441	38471187	NM_001243878	2.03422	6.99871	5.09915	0.927098	0.940773	no	no
chr1	38478383	38490497	NM_016037	34.24	43.5659	25.0173	0.973688	0.95462	no	no	Highest expression quantile
chr1	38509522	38512450	NM_002699	0	0.821972	0.9366	1	1	no	no
chr1	38554902	38555001	NR_037432	0	0	0	1	1	no	no
chr1	38674705	38680439	NR_038928	0	0	0	1	1	no	no		Highest DNA methylation quantile
chr1	39303868	39325495	NM_001271851	4.11373	8.74209	7.28532	0.927098	0.939258	no	no
chr1	39328161	39347298	NM_012333	26.7506	20.2052	17.7197	0.965208	0.939258	no	no
chr1	39351478	39407456	NM_017821	0	0.171261	0.693847	1	1	no	no
chr1	39456915	39471737	NM_001136275	29.0325	41.7232	29.452	0.939258	0.997825	no	no
chr1	39491966	39500308	NM_001184979	333.243	286.252	204.966	0.99314	0.897538	no	no	Highest expression quantile
chr1	39549838	39952810	NM_012090	22.9712	21.7022	16.9422	0.997825	0.947129	no	no	Highest expression quantile
chr1	39957317	40025370	NM_181809	1.53558	0.258244	0.59649	1	1	no	no
chr1	40026484	40042521	NM_001135653	33.1462	41.0992	30.0435	0.993783	0.997825	no	no	Highest expression quantile
chr1	40089102	40105348	NM_014571	2.74394	2.18397	2.97355	0.996423	0.997825	no	no		Highest DNA methylation quantile
chr1	40124792	40137710	NM_032526	0	1.85544	0	1	1	no	no
chr1	40144319	40157382	NM_001282396	2.35615	3.96967	1.74372	0.946921	0.993578	no	no
chr1	40204516	40254533	NM_001195007	24.598	21.4677	34.1755	0.997659	0.974059	no	no		Highest DNA methylation quantile
chr1	40306705	40349177	NM_017646	20.1736	7.997	10.7506	0.760502	0.923744	no	no
chr1	40361095	40367687	NM_001033081	0.0605117	5.25837	1.94833	0.939258	0.939258	no	no
chr1	40420783	40435640	NM_001136493	3.9984	6.11444	6.39153	0.982341	0.975206	no	no
chr1	40506254	40538321	NM_001105530	62.5518	63.9002	65.7764	0.997825	0.997825	no	no	Highest expression quantile
chr1	40538381	40563142	NM_000310	49.6801	46.0968	48.3044	0.997825	0.997825	no	no	Highest expression quantile
chr1	40627040	40706593	NM_012421	15.4549	17.1156	12.5266	0.997185	0.982629	no	no
chr1	40713572	40717365	NM_001008740	0	0	0	1	1	no	no
chr1	40723721	40759856	NM_005857	53.5873	42.0191	38.8728	0.967071	0.939258	no	no
chr1	40766162	40782939	NM_001852	1.90046	5.80621	5.50314	0.917943	0.927098	no	no
chr1	40839377	40888998	NM_001198978	12.4138	16.0378	15.5091	0.981942	0.987656	no	no	Highest expression quantile	Highest DNA methylation quantile
chr1	40916336	40929390	NM_023070	3.33816	1.30141	6.04788	0.95012	0.959081	no	no
chr1	40943301	40962015	NM_198494	9.35984	6.01012	6.52215	0.962498	0.978507	no	no
chr1	40974432	40982214	NM_022774	8.59934	10.4965	9.21384	0.994025	0.997825	no	no
chr1	40997232	41013841	NM_152373	4.78413	5.76331	2.69417	0.9975	0.97036	no	no
chr1	41086351	41131324	NM_014747	1.39606	3.20941	2.74589	0.917268	0.939258	no	no
chr1	41154751	41237275	NM_001142587	23.8053	23.4064	33.7277	0.997825	0.956351	no	no
chr1	41249683	41306124	NM_004700	0.759861	0.0749869	0.0759504	1	1	no	no
chr1	41326727	41328018	NM_133467	0.169826	3.59859	2.08276	0.939258	1	no	no
chr1	41445006	41478235	NM_001905	23.1554	33.4584	26.0315	0.939258	0.996423	no	no	Highest expression quantile
chr1	41480261	41707815	NR_037868	1.40884	1.28879	0.809169	1	1	no	no
chr1	41944445	41950344	NM_001956	0	0	0	1	1	no	no
chr1	41972035	42501596	NM_001127714	2.02777	1.04528	0.6813	0.987691	0.944374	no	no
chr1	42619091	42621495	NM_007102	0	0	0	1	1	no	no		Highest DNA methylation quantile
chr1	42628361	42630395	NM_033553	0	0	0	1	1	no	no		Highest DNA methylation quantile
chr1	42642209	42801548	NM_001198850	8.00461	14.1213	11.4933	0.885121	0.939258	no	no
chr1	42846467	42889900	NM_173642	0.589225	0.662116	0.383213	1	1	no	no
chr1	42896000	42921938	NM_001146192	0	0.499955	0	1	1	no	no
chr1	42922011	42939049	NM_001077447	36.359	12.9999	32.4507	0.671119	0.997659	no	no
chr1	43000559	43120335	NM_001080850	0.0639005	0.241793	0.783681	1	1	no	no
chr1	43124047	43142429	NM_006347	48.2056	60.1003	66.794	0.989683	0.962623	no	no	Highest expression quantile
chr1	43148065	43168020	NM_004559	337.607	388.919	356.149	0.993578	0.997825	no	no	Highest expression quantile
chr1	43198763	43205925	NM_001123395	0	0.685187	1.25166	1	1	no	no
chr1	43212005	43232755	NM_001146289	15.7182	20.7688	22.9543	0.968257	0.939258	no	no
chr1	43232915	43241413	NM_024097	3.18224	14.8475	17.4304	0.917268	0.891184	no	no
chr1	43253660	43263901	NM_001242750	0	0	0.725745	1	1	no	no		Highest DNA methylation quantile
chr1	43272722	43310660	NM_001017922	4.76021	1.89436	4.27345	0.939258	0.997825	no	no		Highest DNA methylation quantile
chr1	43312243	43318146	NM_001242739	6.30174	9.74516	13.2867	0.973622	0.931849	no	no
chr1	43323292	43354463	NR_104171	0	0.129477	0	1	1	no	no		Highest DNA methylation quantile
chr1	43391045	43449029	NR_033967	3.20879	0.758861	1.22978	0.985161	0.993578	no	no
chr1	43613593	43622067	NM_001101376	0	0	3.59136	1	0.833253	no	no		Highest DNA methylation quantile
chr1	43629844	43720029	NM_001167965	0	0.444832	0	1	1	no	no
chr1	43735664	43739673	NM_144626	0	0.707086	0	1	1	no	no
chr1	43747556	43751288	NM_001164829	0	0	0	1	1	no	no
chr1	43766565	43788781	NM_001253357	0	0	0	1	1	no	no		Highest DNA methylation quantile
chr1	43803474	43820135	NM_005373	0	0.325426	0	1	1	no	no
chr1	43824625	43828873	NM_001255	77.0366	82.4567	59.7232	0.997825	0.963821	no	no	Highest expression quantile
chr1	43829067	43833745	NM_001256399	43.494	57.1496	49.8206	0.964552	0.995303	no	no
chr1	43849578	43855483	NM_001001653	22.1559	20.4497	26.6645	0.997825	0.99242	no	no
chr1	43855555	43919918	NM_015284	3.66652	3.22725	4.00964	0.997185	0.997825	no	no	Highest expression quantile
chr1	43996546	44089343	NM_002840	10.286	14.1497	8.58383	0.940238	0.990162	no	no
chr1	44115796	44173012	NM_014663	20.4037	19.3794	22.6613	0.997825	0.997185	no	no	Highest expression quantile
chr1	44173203	44396837	NM_001270459	4.78989	2.26772	5.94318	0.931156	0.993783	no	no
chr1	44398991	44402912	NM_001136215	0	1.2304	0	1	1	no	no
chr1	44412477	44433694	NM_014652	10.8382	12.23	14.7608	0.997185	0.957443	no	no	Highest expression quantile
chr1	44435652	44439043	NM_001039589	13.2487	18.2439	19.7764	0.961567	0.939258	no	no
chr1	44440601	44443972	NM_001039457	92.4718	93.1933	90.4757	0.997825	0.997825	no	no	Highest expression quantile
chr1	44444873	44456843	NM_001005417	21.3531	42.7209	45.1632	0.75859	0.664025	no	no		Highest DNA methylation quantile
chr1	44457279	44497164	NM_152499	2.3507	5.11438	2.02706	0.975955	0.997825	no	no
chr1	44584521	44600809	NM_173484	0	0	0.193912	1	1	no	no
chr1	44679124	44686351	NM_001034023	15.057	15.6844	18.1248	0.997825	0.993578	no	no
chr1	44686741	44820939	NM_024066	55.3423	55.3279	46.929	0.998023	0.992536	no	no		Highest DNA methylation quantile
chr1	44870959	45117396	NM_018150	22.7363	31.57	26.0655	0.939258	0.993906	no	no
chr1	45119500	45140099	NM_024587	0	0.801089	3.44837	1	0.0391598	no	yes
chr1	45140393	45191263	NM_001145636	0.12474	0	0	1	1	no	no
chr1	45205489	45233438	NM_006845	65.0923	67.9818	50.847	0.997825	0.963319	no	no	Highest expression quantile
chr1	45241245	45244412	NM_001012	1971.74	1720.36	1807.2	0.997185	0.997825	no	no	Highest expression quantile
chr1	45249256	45253426	NM_153274	0	0.0739276	0	1	1	no	no
chr1	45266035	45272957	NM_004073	1.71644	11.5608	3.94697	0.726755	0.942316	no	no
chr1	45274153	45279801	NM_001136537	2.43037	1.43053	2.69084	0.993578	0.997825	no	no		Highest DNA methylation quantile
chr1	45285515	45308616	NM_001166292	98.3217	96.3371	132.441	0.997825	0.944733	no	no	Highest expression quantile
chr1	45316193	45452394	NM_001166588	23.3501	23.9967	40.8521	0.997825	0.897252	no	no
chr1	45468219	45477027	NM_024602	4.80762	6.3364	5.87955	0.988744	0.994036	no	no
chr1	45477804	45481341	NM_000374	39.4671	39.56	50.8862	0.997825	0.97171	no	no	Highest expression quantile
chr1	45482075	45672250	NM_020883	2.06969	3.45582	2.46778	0.944374	0.997185	no	no
chr1	45769581	45771291	NR_024270	0	1.29972	2.44478	1	0.0952694	no	no
chr1	45792544	45794346	NM_032756	0.462498	7.08771	3.72233	0.936752	0.939258	no	no		Highest DNA methylation quantile
chr1	45794913	45956840	NM_025077	14.8338	11.8159	17.2696	0.993578	0.997197	no	no
chr1	45959597	45965751	NR_033296	3.01816	1.97953	4.93538	0.993578	0.982341	no	no
chr1	45965855	45988562	NM_015506	11.0415	7.13986	11.5704	0.997659	0.997825	no	no	Highest expression quantile
chr1	46016454	46035723	NM_001202413	29.1664	22.8331	38.6518	0.986059	0.970509	no	no
chr1	46049659	46084578	NM_001195193	98.6149	97.343	53.325	0.997825	0.736716	no	no	Highest expression quantile
chr1	46085715	46089731	NM_001114938	0	0.207784	0.70168	1	1	no	no		Highest DNA methylation quantile
chr1	46092975	46152302	NM_021639	30.4086	36.0439	28.8847	0.989637	0.997825	no	no	Highest expression quantile
chr1	46153846	46216485	NM_016486	39.497	45.1143	40.2091	0.997185	0.997825	no	no	Highest expression quantile	Highest DNA methylation quantile
chr1	46269284	46501796	NM_015112	5.04849	7.38819	8.66196	0.944956	0.927098	no	no		Highest DNA methylation quantile
chr1	46505811	46598708	NM_001114172	18.6264	9.62305	15.1385	0.714322	0.981655	no	no
chr1	46640748	46651634	NM_005727	2.59263	0	0	0.130146	0.130146	no	no
chr1	46654352	46686928	NM_001013615	0.78632	0.33981	3.27183	1	0.972493	no	no	Highest expression quantile
chr1	46713366	46769038	NM_001142548	11.8079	12.3258	7.83373	0.997825	0.990254	no	no	Highest expression quantile
chr1	46769379	46782447	NM_006004	450.44	326.232	350.066	0.939258	0.96262	no	no	Highest expression quantile
chr1	46805848	46830824	NM_001256127	5.19843	5.48996	5.18628	0.997825	0.997825	no	no
chr1	46859938	46879520	NM_001441	8.4055	4.2161	9.73921	0.939258	0.997461	no	no
chr1	46899498	46911374	NR_045483	0	0	0	1	1	no	no
chr1	46972667	46979886	NM_147192	1.38758	3.46549	0.318973	0.939258	1	no	no
chr1	47004367	47069966	NR_038403	0	0.18859	0	1	1	no	no
chr1	47073386	47082563	NM_145279	1.70672	1.07631	1.74428	1	1	no	no		Highest DNA methylation quantile
chr1	47100710	47134099	NM_001042546	63.398	48.5883	51.1447	0.961567	0.97984	no	no
chr1	47137496	47139256	NM_001145474	0	0	0	1	1	no	no
chr1	47139707	47184736	NR_038827	0	0.469947	0	1	1	no	no	Highest expression quantile	Highest DNA methylation quantile
chr1	47264669	47285021	NM_000779	0	0	0	1	1	no	no
chr1	47308766	47366147	NR_002788	0	0	0	1	1	no	no
chr1	47394845	47407156	NM_000778	0	0	0	1	1	no	no
chr1	47489239	47516423	NM_178033	0	0.129957	0	1	1	no	no
chr1	47533159	47583992	NM_178134	0	0.164235	0	1	1	no	no
chr1	47603106	47614526	NM_001010969	0	0	0	1	1	no	no
chr1	47644921	47646011	NR_047498	0.402367	1.21801	1.23366	1	1	no	no
chr1	47649260	47655771	NM_005764	0	0.202137	0	1	1	no	no
chr1	47681961	47697387	NM_001287347	0	1.67449	0.0590991	1	1	no	no
chr1	47715810	47779819	NM_001048166	19.4304	18.1049	15.2259	0.997825	0.97126	no	no
chr1	47799468	47844511	NM_001136140	68.1054	46.4597	56.296	0.936752	0.985048	no	no
chr1	47881743	47883724	NM_012186	0.103998	0.393518	0.318859	1	1	no	no
chr1	47897806	47900313	NR_026878	0.401384	0.972031	1.84598	1	1	no	no		Highest DNA methylation quantile
chr1	47901688	47906363	NM_004474	1.19994	4.47783	7.04092	0.847013	0.608269	no	no
chr1	48226199	48462562	NM_001194986	0.135562	0.205181	0.0415635	1	1	no	no		Highest DNA methylation quantile
chr1	48567386	48648100	NR_026749	0	0.641633	0	1	1	no	no
chr1	48688356	48714316	NM_001011547	0	0	0	1	1	no	no		Highest DNA methylation quantile
chr1	48761043	48937880	NM_001286238	1.0499	1.8361	1.19227	0.97272	1	no	no
chr1	48998526	50489626	NM_032785	0	0.100535	0	1	1	no	no
chr1	50513685	50667540	NM_001144774	0.110517	0	0.169527	1	1	no	no
chr1	50883222	50889119	NM_032110	0	1.11804	0.39388	1	1	no	no
chr1	50906934	51425936	NM_007051	42.0441	38.1113	48.966	0.997197	0.99314	no	no
chr1	51434366	51440309	NM_001262	58.7928	26.3929	44.7039	0.557369	0.962533	no	no
chr1	51567905	51613754	NM_001136508	0	0	0	1	1	no	no
chr1	51701944	51739119	NM_014372	27.6423	22.8697	20.7435	0.988223	0.957372	no	no
chr1	51752929	51810785	NM_001080494	9.13069	9.91911	5.64417	0.997825	0.943368	no	no
chr1	51819934	51984995	NM_001159969	23.7903	21.2447	22.1704	0.996423	0.997825	no	no		Highest DNA methylation quantile
chr1	52082545	52344609	NM_024586	68.1768	47.8548	51.4364	0.959614	0.978255	no	no	Highest expression quantile
chr1	52373627	52456436	NM_002867	4.53915	3.90055	2.02023	0.993629	0.729134	no	no
chr1	52485803	52521843	NM_015913	65.7102	56.4901	46.3651	0.993017	0.939258	no	no	Highest expression quantile
chr1	52521856	52556388	NM_001136497	18.3376	15.9138	15.2736	0.993578	0.988892	no	no
chr1	52607765	52812358	NM_004799	20.6374	17.842	18.1278	0.993578	0.993906	no	no
chr1	52816264	52831877	NM_032449	10.9654	7.47631	8.95153	0.939258	0.987738	no	no
chr1	52838500	52870143	NM_001190818	27.1441	22.3737	23.1621	0.98689	0.993245	no	no	Highest expression quantile	Highest DNA methylation quantile
chr1	52870218	52883992	NM_032864	37.4414	39.233	30.5755	0.997825	0.983796	no	no		Highest DNA methylation quantile
chr1	52888947	53018762	NM_001009881	30.9357	19.2203	22.6574	0.900355	0.939258	no	no
chr1	53068042	53074723	NM_015696	0	2.72543	1.38022	0.284857	1	no	no
chr1	53099065	53122737	NM_001042693	0	0.563677	0	1	1	no	no
chr1	53152013	53164038	NM_023077	20.3212	15.8181	11.571	0.983438	0.932437	no	no
chr1	53192130	53293013	NM_024646	22.6829	20.5004	20.9425	0.997185	0.997825	no	no
chr1	53308182	53360247	NM_001004339	10.0975	10.3609	8.85546	0.997825	0.997185	no	no
chr1	53361581	53387446	NM_001198961	12.7122	12.5389	11.1688	0.997825	0.997825	no	no	Highest expression quantile
chr1	53392900	53517289	NM_001007098	64.7305	35.4974	49.5448	0.846285	0.9634	no	no
chr1	53527723	53551174	NM_001199080	0	0	0	1	1	no	no		Highest DNA methylation quantile
chr1	53552850	53608304	NM_001287595	2.64443	1.27994	0.617457	0.97565	0.93855	no	no		Highest DNA methylation quantile
chr1	53662100	53686289	NM_000098	17.6004	17.7238	18.3439	0.997825	0.997825	no	no
chr1	53692563	53793821	NR_038953	0.18889	2.30312	2.31651	0.941575	0.940068	no	no
chr1	53904042	53905693	NR_002314	0	0.193483	0	1	1	no	no
chr1	53925071	53933158	NM_033067	0.108509	1.8887	0	1	1	no	no
chr1	53971905	54199877	NM_147193	0.0707912	0.375014	0.759666	1	1	no	no		Highest DNA methylation quantile
chr1	54231133	54304225	NM_001168551	41.1494	45.328	41.976	0.997185	0.997825	no	no
chr1	54317391	54355487	NM_018982	12.3042	15.2596	12.2268	0.993578	0.997825	no	no
chr1	54359860	54376759	NM_000792	0	0.479841	1.5558	1	1	no	no
chr1	54387233	54411288	NM_016126	47.1962	92.7947	117.04	0.9096	0.70738	no	no
chr1	54411998	54433841	NM_001256409	26.2614	15.7567	18.9921	0.936752	0.962498	no	no
chr1	54472970	54483859	NM_001010978	0	0	0	1	1	no	no		Highest DNA methylation quantile
chr1	54497348	54519111	NM_004872	73.798	46.1035	67.766	0.925131	0.997659	no	no	Highest expression quantile
chr1	54519273	54565416	NM_153035	7.84009	5.89728	6.04589	0.981413	0.985235	no	no
chr1	54604667	54618679	NM_201546	0	0	0	1	1	no	no
chr1	54638026	54665746	NM_001031672	6.61144	3.27955	3.49203	0.935504	0.939258	no	no	Highest expression quantile	Highest DNA methylation quantile
chr1	54665839	54684056	NM_016491	104.685	82.9391	74.1544	0.971795	0.939258	no	no	Highest expression quantile
chr1	54691103	54872068	NR_103541	0	0	0.938144	1	1	no	no		Highest DNA methylation quantile
chr1	55013806	55100417	NM_015547	3.77761	2.47209	3.33311	0.987342	0.997825	no	no		Highest DNA methylation quantile
chr1	55107426	55208328	NM_001039464	19.1197	22.6273	14.3706	0.993578	0.970975	no	no
chr1	55222570	55230226	NM_152268	4.91388	2.17995	2.46772	0.939258	0.949477	no	no
chr1	55246751	55266941	NM_001114108	0.104115	0.315168	0.478827	1	1	no	no		Highest DNA methylation quantile
chr1	55271735	55307937	NM_001110533	0	0	0	1	1	no	no
chr1	55315299	55352921	NM_014762	48.3536	59.0909	44.3231	0.981178	0.997659	no	no	Highest expression quantile
chr1	55446464	55457966	NM_182532	0	0	0	1	1	no	no
chr1	55464616	55474465	NM_057176	0	0	0	1	1	no	no		Highest DNA methylation quantile
chr1	55505148	55530526	NM_174936	0.052756	0.638796	0.323502	1	1	no	no		Highest DNA methylation quantile
chr1	55532031	55681039	NM_015306	19.8727	20.2198	18.8466	0.997825	0.997825	no	no	Highest expression quantile
chr1	55681080	55683128	NR_038320	0	0.682639	0	1	1	no	no
chr1	55691313	55691396	NR_039618	0	0	0	1	1	no	no
chr1	56960418	57045257	NM_003713	4.58778	4.68939	4.6583	0.997825	0.997825	no	no
chr1	57110989	57181008	NM_006252	9.14391	7.85383	9.0867	0.993578	0.997825	no	no
chr1	57184476	57285369	NM_001004303	0.170408	0.515848	0	1	1	no	no
chr1	57320442	57383894	NM_000562	0	0	0	1	1	no	no
chr1	57394882	57431813	NM_000066	0	0	0	1	1	no	no		Highest DNA methylation quantile
chr1	57463578	58716211	NR_104362	0	0	0	1	1	no	no
chr1	58946390	59012446	NM_145243	12.8974	18.4548	19.7718	0.96262	0.941495	no	no
chr1	59041094	59043166	NM_002353	0	0.599007	0	1	1	no	no		Highest DNA methylation quantile
chr1	59120410	59165747	NM_001085487	14.6298	11.4233	12.6765	0.968029	0.993578	no	no	Highest expression quantile
chr1	59246462	59249785	NM_002228	54.2552	30.2448	44.0867	0.797359	0.97995	no	no
chr1	59250822	59365384	NR_034014	0	0	0	1	1	no	no
chr1	59597607	59612479	NR_027120	0	0	0	1	1	no	no
chr1	59762624	60228402	NM_001113411	1.12313	4.90067	3.52192	0.909614	0.939258	no	no
chr1	60280532	60342050	NM_015888	5.04046	5.64749	5.92075	0.997659	0.994936	no	no
chr1	60358979	60392423	NM_000775	4.80674	1.86112	1.0282	0.939258	0.933766	no	no		Highest DNA methylation quantile
chr1	60456065	60539442	NM_152377	0	0.383395	0	1	1	no	no
chr1	61542945	61928460	NM_001134673	4.36007	3.39421	1.92826	0.984007	0.817683	no	no	Highest expression quantile
chr1	62119913	62121800	NR_073400	0	0.332365	0.168318	1	1	no	no
chr1	62146718	62191095	NM_032027	4.41157	6.67719	16.7722	0.99314	0.878313	no	no
chr1	62208148	62629591	NM_176877	7.11241	5.29818	6.63091	0.962498	0.997825	no	no	Highest expression quantile
chr1	62660473	62678001	NM_001164835	0	1.71405	0.462941	1	1	no	no
chr1	62701836	62785083	NM_181712	0	0	0	1	1	no	no		Highest DNA methylation quantile
chr1	62901974	62917475	NM_001017415	71.9563	61.1246	70.3787	0.990254	0.997825	no	no
chr1	62920396	63154039	NM_014495	0.134632	0.458492	0.309589	1	1	no	no	Highest expression quantile
chr1	63249776	63330941	NM_032852	21.7183	10.1629	11.3606	0.769013	0.874547	no	no
chr1	63624753	63782901	NR_038252	0	0	0	1	1	no	no
chr1	63788729	63790797	NM_012183	0.0991518	1.87591	2.28001	1	0.939258	no	no
chr1	63792595	63792655	NR_106716	0	0	0	1	1	no	no		Highest DNA methylation quantile
chr1	63833260	63904233	NM_013339	14.7162	10.1205	9.13145	0.942316	0.939258	no	no
chr1	63906440	63988944	NM_001206739	61.4259	38.4407	34.756	0.936752	0.917268	no	no	Highest expression quantile
chr1	63989012	64038364	NM_032437	8.91307	4.7995	7.35745	0.939258	0.994936	no	no
chr1	64058946	64125916	NM_001172818	39.1267	31.1525	40.1127	0.978163	0.997825	no	no
chr1	64239689	64647179	NM_001083592	7.17174	5.06144	3.966	0.96262	0.925938	no	no
chr1	64669489	64710027	NM_152489	0	0.299649	0	1	1	no	no
chr1	64936475	65158741	NM_020925	7.99167	10.4113	6.71305	0.973213	0.993578	no	no
chr1	65210777	65432187	NM_018211	17.4441	17.31	18.0099	0.997825	0.997825	no	no	Highest expression quantile
chr1	65523437	65523525	NR_037443	0	0	0	1	1	no	no
chr1	65524116	65524191	NR_029516	0	0	0	1	1	no	no
chr1	65613231	65697828	NM_001005353	5.20972	7.01476	4.46053	0.963821	0.994851	no	no
chr1	65730376	65881552	NM_001256864	10.1781	8.22767	6.66127	0.98682	0.939258	no	no
chr1	65886130	66103176	NM_001003679	24.4989	17.0896	16.2057	0.942316	0.933901	no	no
chr1	66258192	66840262	NM_001037339	1.00746	1.44861	3.16612	1	0.925422	no	no
chr1	66999824	67210768	NM_032291	0	0.124724	1.07378	1	1	no	no		Highest DNA methylation quantile
chr1	67218139	67244730	NM_152665	0	0	0	1	1	no	no		Highest DNA methylation quantile
chr1	67263423	67266942	NM_005478	0	0	0	1	1	no	no		Highest DNA methylation quantile
chr1	67278571	67390570	NM_024763	0.11966	1.44891	0.0779007	1	1	no	no
chr1	67390577	67454302	NM_001077700	19.8469	16.871	19.2819	0.993017	0.997825	no	no	Highest expression quantile
chr1	67465014	67520080	NM_015139	7.45342	7.49843	7.84416	0.997825	0.997825	no	no
chr1	67557858	67600654	NM_001276351	0	0	0	1	1	no	no
chr1	67632168	67725650	NM_144701	0	0	0	1	1	no	no
chr1	67773046	67862583	NM_001258214	0	2.38101	0.792226	0.0147075	1	yes	no
chr1	67873492	67896123	NM_001018067	87.289	75.6361	65.5059	0.993578	0.951852	no	no	Highest expression quantile
chr1	68150859	68154021	NM_001199741	41.9519	23.554	53.0163	0.925938	0.981603	no	no
chr1	68167148	68698284	NR_040077	0	0.069536	0.832243	1	1	no	no
chr1	68894506	68915642	NM_000329	0	0	0	1	1	no	no
chr1	68939834	68962904	NM_001114120	60.3388	31.7642	35.8781	0.667136	0.850275	no	no	Highest expression quantile
chr1	70225857	70589171	NM_020794	3.64487	2.54976	0.892142	0.973855	0.807434	no	no		Highest DNA methylation quantile
chr1	70610484	70671361	NM_017768	35.7556	21.0857	31.3369	0.894706	0.99396	no	no	Highest expression quantile
chr1	70671364	70717701	NM_001190987	81.1052	62.8062	56.4507	0.957927	0.939258	no	no	Highest expression quantile
chr1	70724684	70820417	NM_030816	9.72011	7.17659	13.4473	0.962065	0.943368	no	no
chr1	70820492	70833705	NM_001031693	5.58031	5.21792	0	0.997825	0.0586369	no	no
chr1	70876900	70905534	NM_001190463	20.8125	7.67681	22.2463	0.697151	0.997825	no	no
chr1	71318035	71546972	NR_038420	11.385	1.51482	3.15501	0.954869	0.970469	no	no	Highest expression quantile
chr1	71547006	71703406	NR_046217	0	2.40683	0	1	1	no	no
chr1	71868624	72748277	NM_173808	0	0	0	1	1	no	no
chr1	74491701	74663871	NM_001105659	2.3653	0.473827	0	0.939258	0.0147075	no	yes
chr1	74663895	75010116	NM_001112808	5.73259	4.27224	5.08456	0.982309	0.997659	no	no
chr1	75033794	75139422	NM_001002912	0	0	0	1	1	no	no
chr1	75171171	75232360	NM_001162916	29.2136	12.9685	19.6237	0.692892	0.939258	no	no
chr1	75594118	75627218	NM_001001933	0	3.3163	3.99438	0.0147075	0.0147075	yes	yes
chr1	75667815	76076799	NM_001130058	15.8344	9.41422	11.9912	0.93226	0.970834	no	no	Highest expression quantile
chr1	76190031	76229363	NM_000016	21.9474	11.8047	21.5684	0.891471	0.997825	no	no
chr1	76251878	76260775	NM_004582	56.9485	35.3477	55.2777	0.927098	0.997825	no	no	Highest expression quantile
chr1	76262555	76378923	NM_002440	0	0.592081	0	1	1	no	no		Highest DNA methylation quantile
chr1	76384557	76398116	NM_080868	0	0	0	1	1	no	no
chr1	76540388	77096669	NM_001160011	5.56934	3.7539	10.1825	0.980878	0.939258	no	no
chr1	77333185	77529737	NM_030965	1.31432	0.535581	1.85987	1	0.997185	no	no
chr1	77554666	77685132	NM_005482	21.2572	17.1004	26.4292	0.980291	0.977713	no	no
chr1	77747661	78025654	NM_012093	1.12589	0.807208	1.27179	1	1	no	no
chr1	78030189	78148343	NM_015534	32.4703	21.3441	22.9265	0.930594	0.939258	no	no
chr1	78161673	78225564	NM_015017	55.7827	33.5692	51.9194	0.879576	0.997825	no	no
chr1	78245308	78345225	NM_001270384	3.90674	3.27173	3.84032	0.994947	0.997825	no	no
chr1	78347032	78409578	NM_001172309	0.191711	4.11168	2.0839	0.939258	0.939258	no	no
chr1	78413590	78444777	NM_003902	78.5187	48.0385	57.1176	0.891689	0.939258	no	no	Highest expression quantile
chr1	78470635	78482995	NM_007034	28.9132	15.069	11.8477	0.874547	0.650624	no	no
chr1	78511588	78603112	NM_017655	0	0	0	1	1	no	no		Highest DNA methylation quantile
chr1	78695282	78835147	NR_027310	0	0	0	1	1	no	no
chr1	78956727	79006386	NM_000959	0.430575	0.244377	0.275022	1	1	no	no
chr1	79086087	79111830	NM_006820	2.51268	0.370432	0.750383	0.883434	0.91634	no	no
chr1	79115476	79129763	NM_006417	0.121386	0.275589	1.86087	1	1	no	no		Highest DNA methylation quantile
chr1	79355448	79472495	NM_022159	0	0	0	1	1	no	no		Highest DNA methylation quantile
chr1	82266081	82458107	NM_012302	36.3183	28.9102	28.0959	0.97177	0.959392	no	no	Highest expression quantile
chr1	84259597	84464833	NR_049805	0	0	0	1	1	no	no
chr1	84543744	84704181	NM_001242857	15.4107	11.4376	7.85238	0.961131	0.843313	no	no
chr1	84764048	84816481	NM_001010971	0	0	0	1	1	no	no
chr1	84830640	84863576	NR_003927	0	0.415082	1.89187	1	1	no	no		Highest DNA methylation quantile
chr1	84864214	84880691	NM_021233	0	0	0	1	1	no	no
chr1	84944919	84972262	NM_025065	36.731	45.8025	39.8322	0.985407	0.997825	no	no	Highest expression quantile
chr1	85018803	85040163	NM_004388	15.1926	6.28013	7.04583	0.753667	0.84083	no	no
chr1	85093912	85100703	NR_027379	0	0	0	1	1	no	no
chr1	85109389	85156240	NM_001166293	25.7842	14.5669	18.1526	0.816984	0.939258	no	no
chr1	85279085	85358896	NM_012152	3.53179	2.76496	2.05369	0.997659	0.989637	no	no
chr1	85391265	85462796	NM_153259	7.29279	2.61169	5.7896	0.891689	0.993578	no	no
chr1	85483764	85514223	NM_001253693	9.62526	4.91161	4.82095	0.934012	0.927098	no	no
chr1	85527980	85598821	NM_001288563	1.30219	1.64058	1.57601	1	1	no	no
chr1	85599476	85599556	NR_039619	0	0	0	1	1	no	no
chr1	85623355	85666728	NM_032184	8.61986	9.22588	11.7041	0.997825	0.960999	no	no
chr1	85715636	85725355	NM_198077	10.4991	10.9315	10.5369	0.997825	0.997825	no	no
chr1	85731459	85743771	NR_045484	0	0	0.484221	1	1	no	no
chr1	85784167	86044046	NM_001134445	46.4148	39.3172	38.1261	0.989637	0.982485	no	no
chr1	86046443	86049648	NM_001554	20.3523	22.6346	39.0682	0.997473	0.80125	no	no
chr1	86115105	86174116	NM_001170670	11.1088	9.62345	8.80351	0.993578	0.978758	no	no
chr1	86194915	86622121	NM_152890	0.352671	1.00086	1.0813	1	1	no	no
chr1	86812506	86862025	NM_001007022	12.8458	8.62976	13.2888	0.939258	0.997825	no	no	Highest expression quantile
chr1	86889768	86922240	NM_006536	0	0	0	1	1	no	no
chr1	86934525	86965974	NM_001285	0	0	0	1	1	no	no
chr1	87012758	87046432	NM_012128	0	0	0	1	1	no	no
chr1	87099958	87121059	NR_024604	0	0	0	1	1	no	no
chr1	87170252	87213867	NM_001206651	11.8099	13.5198	15.1953	0.993783	0.96637	no	no
chr1	87328127	87380107	NM_004261	165.699	87.6115	85.8852	0.651827	0.63635	no	no	Highest expression quantile
chr1	87380334	87575681	NM_001134492	17.9766	15.4555	13.5038	0.993578	0.955334	no	no
chr1	87595447	87634886	NR_026985	2.02136	1.04945	0.236088	0.970856	0.93226	no	no
chr1	87794150	87814607	NM_006769	18.9924	11.2239	18.647	0.896702	0.997825	no	no
chr1	87819209	87837338	NR_038324	0	0	0	1	1	no	no		Highest DNA methylation quantile
chr1	89149921	89301938	NM_006256	32.2702	22.4754	23.3651	0.939258	0.939258	no	no
chr1	89318320	89357301	NM_001514	30.1259	23.2838	22.4038	0.981437	0.97036	no	no	Highest expression quantile
chr1	89401455	89458643	NM_001008661	41.6934	30.2247	22.4824	0.943382	0.82344	no	no
chr1	89472359	89488549	NM_018284	0	0.394773	0	1	1	no	no
chr1	89517986	89531043	NM_002053	0	0	0.996105	1	1	no	no		Highest DNA methylation quantile
chr1	89571815	89591842	NM_004120	0.470926	0.819694	1.51606	1	1	no	no		Highest DNA methylation quantile
chr1	89597433	89641723	NM_207398	0	0	0	1	1	no	no
chr1	89646830	89664633	NM_052941	0	0	0	1	1	no	no
chr1	89724633	89738544	NM_001134486	0	0.149739	0	1	1	no	no		Highest DNA methylation quantile
chr1	89754940	89756045	NR_077244	0	0	0	1	1	no	no
chr1	89829435	89853719	NM_198460	0	0	0	1	1	no	no
chr1	89873237	89890493	NR_003133	1.61276	0	1.64825	1	1	no	no
chr1	89990396	90063420	NM_001134476	6.46063	6.11803	6.06305	0.997825	0.997825	no	no
chr1	90090407	90098453	NR_033981	0	2.6205	0	0.719828	1	no	no
chr1	90098643	90185094	NM_032270	3.69929	5.25916	4.8609	0.958922	0.981655	no	no
chr1	90286572	90401989	NM_001134479	16.7348	9.6106	16.4609	0.917268	0.997825	no	no
chr1	90458823	90460525	NR_002830	2.83653	4.01327	8.12967	0.994936	0.929686	no	no
chr1	90460677	90494094	NM_182975	17.3353	20.4281	14.1735	0.993578	0.99314	no	no	Highest expression quantile
chr1	91177578	91182794	NM_020063	0.428832	0	0	1	1	no	no		Highest DNA methylation quantile
chr1	91380856	91487812	NM_016620	43.0422	29.3069	40.4286	0.939258	0.997825	no	no	Highest expression quantile
chr1	91726322	91870426	NM_001017975	2.42655	2.0437	3.89992	0.997659	0.955078	no	no	Highest expression quantile
chr1	91966403	91991321	NM_001134419	67.4725	38.1431	49.7001	0.789427	0.940238	no	no
chr1	92145899	92371559	NM_001195683	14.3873	8.38007	8.15727	0.884149	0.859639	no	no
chr1	92414927	92479985	NM_001242805	0	6.8486	1.61358	0.0147075	1	yes	no
chr1	92495532	92529093	NM_173567	1.49043	3.15821	9.1394	0.983438	0.917268	no	no
chr1	92539992	92541029	NM_001287737	0.442835	0.67026	0.339436	1	1	no	no
chr1	92545861	92613401	NM_183242	1.78278	1.68647	2.27752	1	0.997825	no	no
chr1	92632608	92650280	NM_015237	3.91072	1.22243	3.77957	0.897918	0.997825	no	no
chr1	92683572	92711367	NM_001012425	0	0	0	1	1	no	no		Highest DNA methylation quantile
chr1	92711954	92853732	NM_024813	8.3307	12.3203	11.4062	0.9634	0.98496	no	no
chr1	92940317	92952433	NM_001127215	3.93527	2.60208	4.2116	0.987342	0.997825	no	no		Highest DNA methylation quantile
chr1	92974252	93257961	NM_005665	7.30005	6.36101	5.43791	0.995566	0.965208	no	no	Highest expression quantile
chr1	93297593	93427079	NM_000969	1326.07	1138.23	1101.57	0.996423	0.993906	no	no	Highest expression quantile
chr1	93544791	93604638	NM_001164391	37.2642	17.7085	25.8716	0.508794	0.939258	no	no
chr1	93615298	93646246	NM_001167830	28.6334	19.3215	26.3759	0.934576	0.997659	no	no	Highest expression quantile
chr1	93646280	93744287	NM_206886	14.0428	8.85609	9.45287	0.938909	0.939258	no	no
chr1	93775665	93811368	NR_034089	3.33334	3.03444	4.14728	0.997825	0.993979	no	no		Highest DNA methylation quantile
chr1	93811477	93828148	NM_001938	61.0705	44.9591	65.9693	0.940596	0.997825	no	no	Highest expression quantile
chr1	93913687	94020218	NM_001024948	20.7167	14.2776	15.6824	0.939258	0.957877	no	no	Highest expression quantile
chr1	94027342	94312706	NR_034091	3.12834	0.102934	0	0.938163	0.923428	no	no
chr1	94335013	94344762	NM_014597	39.7994	36.6213	36.2476	0.997825	0.997322	no	no
chr1	94352589	94375012	NM_002061	9.53627	9.89882	15.607	0.997825	0.939257	no	no
chr1	94458393	94586705	NM_000350	0	0.117994	0	1	1	no	no		Highest DNA methylation quantile
chr1	94634462	94703307	NM_004815	5.77214	7.668	8.05299	0.961097	0.942316	no	no
chr1	94883932	94984219	NM_001122674	32.1079	43.3553	38.284	0.960176	0.991635	no	no
chr1	94994731	95007413	NM_001178096	2.36861	4.15425	3.7767	0.973213	0.986517	no	no
chr1	95123088	95285837	NR_104131	0	0.495888	0	1	1	no	no
chr1	95285897	95360803	NM_001114106	1.95152	1.00223	1.46495	0.980878	0.997185	no	no
chr1	95362504	95392779	NM_001286055	99.0272	119.169	126.333	0.985161	0.96262	no	no	Highest expression quantile
chr1	95393583	95428826	NR_033998	5.42246	5.03626	4.53419	0.997825	0.997825	no	no		Highest DNA methylation quantile
chr1	95448278	95538507	NM_144988	12.7585	8.67346	7.95614	0.987738	0.978571	no	no
chr1	95558072	95712781	NM_001128142	44.8721	20.0838	31.8676	0.81022	0.963821	no	no	Highest expression quantile
chr1	95940292	95944912	NR_033966	0	0	0	1	1	no	no
chr1	97187174	97280605	NM_021190	20.4562	9.68089	9.07096	0.760502	0.682011	no	no	Highest expression quantile
chr1	97543299	98386615	NR_046590	0	0	0	1	1	no	no		Highest DNA methylation quantile
chr1	98453555	98515249	NR_029679	0	0	0	1	1	no	no
chr1	98676266	98738214	NR_046088	0	0	0	1	1	no	no		Highest DNA methylation quantile
chr1	99127235	99226056	NM_015976	26.0758	12.909	15.6657	0.883434	0.936752	no	no
chr1	99355800	99614408	NR_033940	0	0	0	1	1	no	no
chr1	99729847	99775138	NM_001166252	0.478032	0.391911	0.732834	1	1	no	no
chr1	100111430	100231349	NM_017734	3.19304	0.471499	1.0745	0.953413	0.97877	no	no		Highest DNA methylation quantile
chr1	100315639	100389579	NM_000028	11.0124	10.3364	13.0569	0.997825	0.990943	no	no	Highest expression quantile	Highest DNA methylation quantile
chr1	100435344	100492534	NM_001271684	11.7331	7.41033	9.91506	0.934012	0.992959	no	no
chr1	100503788	100548929	NM_033055	43.7719	38.9343	41.2402	0.99603	0.997825	no	no
chr1	100549101	100598511	NM_194292	23.3405	20.696	14.8192	0.995841	0.927098	no	no
chr1	100598705	100643829	NM_019083	5.53723	4.5437	8.07651	0.99603	0.966154	no	no
chr1	100652477	100715409	NM_001918	2.94761	3.33945	3.55615	0.997185	0.993578	no	no
chr1	100731713	100758325	NM_001130841	19.5761	18.6949	12.9807	0.997825	0.939258	no	no
chr1	100818022	100985833	NM_003672	2.09279	12.1529	4.55589	0.257282	0.927555	no	no
chr1	101003727	101007583	NM_022049	0	0.0858429	0	1	1	no	no
chr1	101092605	101112560	NR_038914	0	0	0	1	1	no	no
chr1	101185195	101204601	NM_001078	0	0.154157	1.66566	1	1	no	no
chr1	101337927	101360735	NM_001033025	10.0109	8.50883	13.3324	0.995379	0.973227	no	no		Highest DNA methylation quantile
chr1	101361631	101447311	NM_001144884	8.87152	11.4498	8.70102	0.96565	0.997825	no	no	Highest expression quantile
chr1	101455179	101491362	NM_001077394	28.4965	13.3092	19.8362	0.817289	0.943382	no	no
chr1	101491401	101552935	NR_109849	4.60719	1.12071	1.26123	0.939258	0.939258	no	no
chr1	101700428	101702084	NR_104626	0	0	0.280409	1	1	no	no
chr1	101702304	101707076	NM_001400	0.129954	1.32768	3.38676	1	0.939258	no	no
chr1	101806424	101806451	NR_046482	0	0	0	1	1	no	no
chr1	102268122	102462790	NR_033424	0.117087	0	0	1	1	no	no
chr1	103342022	103574052	NM_001190709	0	0.34154	0	1	1	no	no
chr1	103960700	104068105	NM_001286997	0	0	0	1	1	no	no
chr1	104068577	104122156	NM_017619	10.0697	9.82275	4.71017	0.997825	0.935504	no	no
chr1	104159998	104168400	NM_000699	0	0	0	1	1	no	no
chr1	104198140	104207173	NM_001008221	0	0	0	1	1	no	no
chr1	104615644	104619693	NR_033990	0	0	0	1	1	no	no
chr1	107599266	107601916	NM_018137	19.5777	17.333	18.6566	0.997185	0.997825	no	no
chr1	107682628	108024475	NM_001113226	0	0	0.0954461	1	1	no	no
chr1	108113781	108537229	NR_107006	0	0	0	1	1	no	no
chr1	108677343	108742980	NM_013386	44.5843	30.5942	46.3761	0.939258	0.997825	no	no
chr1	108765962	108786703	NM_001143989	0	0	0	1	1	no	no		Highest DNA methylation quantile
chr1	108992903	109013260	NM_001143987	0	0	0	1	1	no	no		Highest DNA methylation quantile
chr1	109102970	109181949	NM_001010883	11.7795	14.9938	13.7507	0.975519	0.993578	no	no
chr1	109190909	109204148	NM_001102592	0	0.750494	0.568692	1	1	no	no
chr1	109234931	109244422	NM_018061	11.6295	12.0414	8.57975	0.997825	0.968167	no	no	Highest expression quantile
chr1	109255555	109285367	NM_001144937	0	0	0	1	1	no	no		Highest DNA methylation quantile
chr1	109289284	109352148	NM_007269	22.3557	19.231	34.2715	0.993761	0.936752	no	no
chr1	109358519	109401146	NR_034168	0	0	0	1	1	no	no
chr1	109419602	109506121	NM_013296	10.1306	11.1377	11.465	0.997825	0.997825	no	no
chr1	109512837	109584850	NM_001142550	5.66579	7.32382	8.07124	0.986051	0.958922	no	no
chr1	109606997	109618624	NM_005645	22.6428	11.548	10.5644	0.961567	0.94817	no	no		Highest DNA methylation quantile
chr1	109633402	109639554	NM_020141	2.97759	5.9907	13.36	0.939258	0.637597	no	no
chr1	109642814	109643234	NR_003023	2096.24	2110.08	3542.55	0.997825	0.906736	no	no
chr1	109648572	109656479	NM_001122961	0	0	0	1	1	no	no
chr1	109656584	109749403	NM_001267048	0	0.234548	0.129573	1	1	no	no
chr1	109756514	109780804	NM_006513	166.726	89.2589	154.303	0.713339	0.997825	no	no	Highest expression quantile
chr1	109792640	109818378	NM_001408	4.17196	2.47974	2.36063	0.934897	0.927098	no	no
chr1	109822175	109825790	NM_001005290	24.3292	12.2412	9.77252	0.907636	0.773703	no	no
chr1	109834986	109849663	NM_001010985	0	1.01697	0.727012	1	1	no	no
chr1	109852187	109940563	NM_001205228	10.8174	8.40052	11.0711	0.971795	0.997825	no	no		Highest DNA methylation quantile
chr1	109941652	109969108	NM_001199772	27.883	34.2414	39.8483	0.980735	0.939258	no	no	Highest expression quantile
chr1	110009099	110024764	NM_001040709	0.776079	0.704787	1.42769	1	1	no	no
chr1	110026560	110035420	NM_153340	0.169755	5.5241	3.64331	0.939258	0.939258	no	no
chr1	110036657	110043063	NM_001134400	3.90025	2.09961	1.85915	0.939258	0.933766	no	no
chr1	110049445	110052336	NM_020703	1.3048	2.16004	3.25043	0.992793	0.94436	no	no
chr1	110082493	110088455	NM_031936	0	0.267152	0	1	1	no	no
chr1	110091185	110138454	NM_006496	31.7865	29.9611	38.9582	0.997825	0.980878	no	no	Highest expression quantile
chr1	110141514	110141589	NR_029583	0	0	0	1	1	no	no		Highest DNA methylation quantile
chr1	110145888	110155705	NM_005272	0	0.842457	0	1	1	no	no
chr1	110162434	110174677	NM_001257360	7.05951	15.7532	15.646	0.717873	0.736716	no	no
chr1	110198697	110208123	NM_000850	8.74537	6.25064	5.71027	0.992793	0.98496	no	no
chr1	110210643	110226619	NM_000848	7.21923	10.0862	7.94566	0.99314	0.997825	no	no		Highest DNA methylation quantile
chr1	110230417	110236367	NM_000561	0	0	0	1	1	no	no
chr1	110254863	110260890	NM_000851	0	0	0	1	1	no	no		Highest DNA methylation quantile
chr1	110276553	110283660	NM_000849	3.91367	5.64494	7.66226	0.972202	0.927098	no	no
chr1	110292701	110306644	NM_024526	0	0	0	1	1	no	no
chr1	110453232	110473616	NM_000757	2.341	4.74612	3.65999	0.939258	0.968809	no	no
chr1	110527386	110566364	NM_001242673	36.0151	37.3647	19.0171	0.997825	0.729254	no	no	Highest expression quantile
chr1	110574198	110597263	NM_001270768	14.6147	14.2717	14.7472	0.997825	0.997825	no	no
chr1	110602996	110613322	NM_006492	3.47901	1.86494	0.66667	0.98771	0.939258	no	no		Highest DNA methylation quantile
chr1	110655061	110656569	NM_203412	0.141632	0.535921	0	1	1	no	no
chr1	110693131	110744823	NM_001010898	0	0.406669	0.045766	1	1	no	no
chr1	110751072	110752609	NR_046546	0	0.30126	2.44104	1	0.431399	no	no
chr1	110753335	110776674	NM_001039574	0.574256	7.13154	7.76301	0.735557	0.713339	no	no
chr1	110828998	110881793	NR_036595	0	0.0581787	0	1	1	no	no
chr1	110881944	110889303	NM_001201545	36.1537	32.883	32.2156	0.997197	0.995841	no	no
chr1	110905472	110933704	NM_001201546	3.27129	1.74751	4.86711	0.973213	0.987703	no	no
chr1	110943876	110958896	NR_102697	19.0757	4.2187	14.5279	0.944956	0.997659	no	no
chr1	110993787	110999976	NM_032414	0	0.478526	3.39272	1	0.0862574	no	no
chr1	111023387	111033891	NR_003599	0	0	0	1	1	no	no
chr1	111059838	111061797	NM_005549	0	0.398442	0	1	1	no	no
chr1	111136201	111174096	NM_001204269	0	0.557813	0.6925	1	1	no	no
chr1	111196185	111217655	NM_002232	2.64344	0.0227105	0	0.939258	0.0147075	no	yes
chr1	111413820	111442558	NM_000560	0	0	0	1	1	no	no
chr1	111489811	111506566	NM_001006945	25.5426	19.1445	23.9039	0.966155	0.997825	no	no
chr1	111659953	111727724	NM_001007794	34.2263	21.0974	16.2363	0.939258	0.882371	no	no	Highest expression quantile
chr1	111728590	111747160	NM_001271833	0	1.15702	0	1	1	no	no		Highest DNA methylation quantile
chr1	111770280	111786062	NM_001025197	0	0	0	1	1	no	no
chr1	111823145	111828730	NR_003928	0	0	0	1	1	no	no		Highest DNA methylation quantile
chr1	111833473	111863188	NM_001040623	0	0	0	1	1	no	no
chr1	111889194	111895639	NM_181643	1.12192	0.522494	1.32302	1	1	no	no
chr1	111927140	111932473	NR_029429	0	0	0	1	1	no	no
chr1	111956936	111970399	NM_002557	0.816293	1.37279	3.61512	1	0.936752	no	no
chr1	111982511	112004525	NM_001688	117.912	110.517	105.449	0.997825	0.997345	no	no	Highest expression quantile
chr1	112016603	112021134	NM_174896	0	0	0	1	1	no	no
chr1	112025969	112106597	NM_000677	0	0	0	1	1	no	no
chr1	112141628	112150940	NR_034126	0	0	0	1	1	no	no
chr1	112162404	112256101	NM_001010935	34.0124	24.2593	22.5495	0.950133	0.939258	no	no
chr1	112264685	112310199	NR_038951	0	0	0.639515	1	1	no	no
chr1	112318453	112531777	NM_004980	0	0.460237	0.349605	1	1	no	no
chr1	112533189	112541463	NM_001270945	0	0	0	1	1	no	no
chr1	112938799	113003786	NM_018704	7.14633	8.62856	7.51939	0.992084	0.997825	no	no
chr1	113004391	113004455	NR_036210	0	0	0	1	1	no	no
chr1	113010039	113063910	NM_004185	1.12068	0.925212	0.62473	1	1	no	no
chr1	113066140	113162040	NM_017744	8.91362	7.97681	8.70284	0.997825	0.997825	no	no	Highest expression quantile
chr1	113162074	113214241	NM_006135	93.9082	83.8139	83.3819	0.995841	0.994936	no	no	Highest expression quantile
chr1	113216933	113243368	NM_001130079	23.3748	9.29761	11.5315	0.413021	0.731031	no	no
chr1	113243748	113250025	NM_001042678	84.8535	93.3068	104.254	0.997197	0.980878	no	no	Highest expression quantile
chr1	113252615	113257950	NM_005167	0.489397	1.75924	0.937813	1	1	no	no
chr1	113263188	113269856	NM_001004440	0	2.75627	1.97059	0.326367	0.592853	no	no
chr1	113362790	113393265	NR_103746	0.114057	1.72633	3.14732	1	0.939258	no	no
chr1	113454469	113498975	NR_002796	2.47253	1.74642	0.252695	0.997185	0.966037	no	no	Highest expression quantile	Highest DNA methylation quantile
chr1	113499036	113506690	NR_103743	9.3064	6.07497	8.95795	0.992667	0.997825	no	no
chr1	113554308	113615724	NR_103777	0	0	0	1	1	no	no
chr1	113615830	113667342	NM_014813	9.80452	7.86067	7.06877	0.990254	0.965567	no	no
chr1	113739403	113748875	NR_038846	0	0	0.144054	1	1	no	no
chr1	113933474	114228545	NM_001142782	6.95382	6.7008	6.94369	0.997825	0.997825	no	no
chr1	114239823	114301777	NM_006608	11.2544	11.2794	11.3777	0.997825	0.997825	no	no
chr1	114304453	114355070	NM_018364	7.24041	7.71501	5.54981	0.997825	0.975981	no	no	Highest expression quantile
chr1	114356432	114447741	NR_037864	5.53234	1.7412	0	0.939409	0.925938	no	no
chr1	114447914	114456708	NM_022836	9.65085	7.88943	12.896	0.99314	0.97036	no	no
chr1	114471995	114520491	NM_152696	11.6843	15.2513	18.3628	0.962429	0.927098	no	no	Highest expression quantile
chr1	114522012	114524876	NM_001286352	1.02147	0.171773	2.2619	1	0.978245	no	no
chr1	114631913	114696472	NM_001270805	0	0.0673553	0.273358	1	1	no	no
chr1	114935398	115053781	NM_015906	18.9211	16.2857	16.9483	0.99314	0.996366	no	no
chr1	115110180	115124265	NM_005872	56.8793	55.9078	66.3003	0.997825	0.993578	no	no
chr1	115127195	115212732	NM_001256404	3.18878	3.94387	3.98721	0.994936	0.993906	no	no
chr1	115215719	115238239	NM_000036	0	0.255356	0	1	1	no	no		Highest DNA methylation quantile
chr1	115247084	115259515	NM_002524	44.3108	32.3477	25.49	0.939258	0.82906	no	no	Highest expression quantile
chr1	115259533	115300671	NM_001007553	280.523	186.876	223.337	0.939258	0.985161	no	no	Highest expression quantile
chr1	115312104	115323308	NM_001102396	46.263	25.277	35.4608	0.70738	0.95462	no	no
chr1	115397423	115537990	NM_001282541	0	0	0.174724	1	1	no	no
chr1	115572444	115576930	NM_000549	0	0	0	1	1	no	no
chr1	115590632	115632121	NM_005725	0.799255	2.46598	3.01604	0.939258	0.932915	no	no
chr1	115828536	115880857	NM_002506	0	1.98233	4.35023	1	0.0952694	no	no
chr1	116184573	116240845	NM_001172411	10.1407	7.62371	5.74947	0.955993	0.880907	no	no
chr1	116242625	116311426	NM_001232	0	0.336361	0	1	1	no	no
chr1	116378998	116383747	NM_001111061	6.68326	5.77149	9.99862	0.997659	0.961831	no	no
chr1	116519118	116612675	NM_018420	2.58081	2.32513	2.3864	0.997825	0.997825	no	no	Highest expression quantile
chr1	116654375	116677861	NM_152367	0	0.0925333	0.468611	1	1	no	no
chr1	116915794	116961244	NM_000701	107.645	177.457	135.927	0.917268	0.973524	no	no	Highest expression quantile
chr1	117057155	117113715	NM_001144822	20.2108	6.15786	8.45372	0.86399	0.923428	no	no
chr1	117117019	117210377	NM_001007237	6.01356	8.64884	5.07646	0.939258	0.993578	no	no
chr1	117214370	117214449	NR_031564	0	0	0	1	1	no	no
chr1	117236733	117249225	NM_001013643	0	0	0	1	1	no	no
chr1	117297085	117311851	NM_001767	0	0	0	1	1	no	no
chr1	117452688	117532972	NM_020440	23.1753	34.7951	24.7648	0.928531	0.997825	no	no
chr1	117544371	117579173	NM_001256106	1.12265	0.548678	0.905803	1	1	no	no		Highest DNA methylation quantile
chr1	117602948	117645491	NM_003594	25.5025	20.2934	17.5046	0.973622	0.939258	no	no	Highest expression quantile
chr1	117653676	117664411	NM_001145635	3.95176	3.64764	4.36603	0.997825	0.997825	no	no
chr1	117686208	117753582	NM_001253849	0	0	0	1	1	no	no
chr1	117910084	118068320	NM_006699	37.0815	32.8973	37.2593	0.995183	0.997825	no	no
chr1	118148603	118171011	NM_017709	2.01256	4.28999	1.54264	0.927098	0.993906	no	no
chr1	118406106	118472302	NM_001135589	7.66135	7.30453	10.4922	0.997825	0.95666	no	no
chr1	118472371	118727848	NM_006784	29.9134	36.1674	29.3365	0.986059	0.997825	no	no		Highest DNA methylation quantile
chr1	119425665	119532179	NM_152380	1.12399	0.127592	0	1	1	no	no
chr1	119573838	119683295	NM_015836	25.1563	7.42152	20.5897	0.264458	0.986858	no	no
chr1	119911401	119936751	NM_001005783	0	0	0	1	1	no	no		Highest DNA methylation quantile
chr1	119957553	119965662	NM_000198	0	0	0	1	1	no	no
chr1	120049825	120057681	NM_000862	0	0	0	1	1	no	no		Highest DNA methylation quantile
chr1	120106502	120115199	NR_033781	0	0.0164899	0	1	1	no	no
chr1	120140324	120141914	NR_036540	0	0	0	1	1	no	no
chr1	120161999	120190390	NM_001080470	4.97048	5.11114	4.65331	0.997825	0.997825	no	no
chr1	120254418	120286849	NM_006623	144.807	46.8005	137.669	0.0238619	0.997825	yes	no	Highest expression quantile
chr1	120290618	120311555	NM_001166107	0	0	0	1	1	no	no		Highest DNA methylation quantile
chr1	120336640	120354203	NM_001159352	0	0	0	1	1	no	no		Highest DNA methylation quantile
chr1	120377387	120387503	NM_001047980	0	0	0	1	1	no	no
chr1	120436155	120439147	NM_021794	0	0	0	1	1	no	no
chr1	120454175	120612317	NM_001200001	27.7398	31.2656	22.5859	0.994159	0.980878	no	no
chr1	120839004	120855681	NM_001100910	5.79291	2.96563	1.17537	0.942316	0.901729	no	no
chr1	120906033	120914842	NR_027337	17.0926	14.7196	9.03556	0.997825	0.984214	no	no
chr1	120926127	120935944	NM_001004340	0	0.196612	0	1	1	no	no
chr1	121102016	121139765	NM_001271887	0.213748	1.45585	1.96607	1	0.952946	no	no	Highest expression quantile	Highest DNA methylation quantile
chr1	121260909	121313686	NR_003955	2.93989	1.14719	1.83092	0.939258	0.97621	no	no
chr1	142697420	142713605	NR_046228	3.35917	1.81583	6.98881	0.985869	0.941673	no	no
chr1	143672920	143673002	NR_106967	0	0	0	1	1	no	no
chr1	143687129	143714180	NR_033189	0	0	0	1	1	no	no
chr1	143717587	143744587	NR_027469	0	1.97428	0.328424	1	1	no	no
chr1	143767143	143767881	NM_001123068	0	2.08679	0	1	1	no	no
chr1	144146810	146467744	NM_001037501	9.78493	9.30036	12.0222	0.997825	0.997825	no	no	Highest expression quantile
chr1	146490894	146514599	NR_024442	0	0	0	1	1	no	no
chr1	146571065	146585928	NR_103466	0	0.14777	0	1	1	no	no
chr1	146626684	146644168	NM_005399	18.6495	11.9242	13.3563	0.927098	0.939258	no	no
chr1	146649429	146651528	NR_002305	4.77909	2.80481	5.68169	0.97565	0.997659	no	no
chr1	146655883	146697230	NM_001144829	0	0.922813	1.23853	1	1	no	no
chr1	146714290	146767447	NM_001256336	47.2853	38.8211	39.2255	0.983438	0.985506	no	no	Highest expression quantile
chr1	146853913	146989699	NR_038423	0.291804	13.4707	17.3567	0.927098	0.927098	no	no
chr1	147013270	147098020	NM_004326	7.01433	4.98093	2.03692	0.957443	0.539063	no	no
chr1	147119167	147142634	NM_016361	14.0535	11.7687	16.0699	0.99603	0.997203	no	no
chr1	147228331	147245466	NM_005266	0	0	0	1	1	no	no
chr1	147374945	147381395	NM_005267	0	0.360743	0	1	1	no	no
chr1	147400505	147465755	NM_001097616	2.51333	0.307213	0.296382	0.939258	0.939258	no	no	Highest expression quantile	Highest DNA methylation quantile
chr1	147466093	147484331	NR_003377	0	0	0	1	1	no	no	Highest expression quantile	Highest DNA methylation quantile
chr1	149125597	149154987	NR_103751	0	0	0	1	1	no	no
chr1	149279475	149291742	NR_027002	0.567677	0.127721	0.0705612	1	1	no	no
chr1	149369293	149378303	NR_027484	0	0	0	1	1	no	no
chr1	149553002	149553787	NM_001135789	0	0	0	1	1	no	no
chr1	149576261	149672733	NR_024510	0	0	0	1	1	no	no	Highest expression quantile
chr1	149754244	149783928	NM_000566	0	0	0	1	1	no	no
chr1	149784779	149785236	NM_001123375	31.0842	28.4476	101.954	0.997825	0.78989	no	no
chr1	149804220	149804616	NM_001034077	8.53615	2.15333	1.454	0.980735	0.964247	no	no
chr1	149821758	149822340	NR_036461	0.485777	0.367627	0.744701	1	1	no	no
chr1	149822627	149823161	NM_001040874	12.2272	5.46785	15.3363	0.979426	0.997825	no	no
chr1	149824180	149824687	NM_001005464	4.23363	2.74623	8.34454	0.997659	0.993578	no	no
chr1	149856009	149858232	NM_003528	985.186	300.418	676.063	0.248253	0.956534	no	no	Highest expression quantile
chr1	149858524	149858961	NM_003517	3817.12	2035.4	2892.19	0.82356	0.96576	no	no
chr1	149859018	149859466	NM_175065	241.998	184.84	351.459	0.97044	0.939258	no	no
chr1	149871154	149872348	NM_016074	22.5731	12.5987	13.4094	0.944956	0.955993	no	no
chr1	149874871	149889434	NM_001278719	10.6212	8.04344	7.29157	0.978245	0.957643	no	no	Highest expression quantile
chr1	149895208	149900144	NM_005850	10.2268	13.5245	6.33448	0.986059	0.954239	no	no
chr1	149900542	149908791	NM_001145862	6.05923	1.08018	1.58614	0.867771	0.897538	no	no
chr1	149912228	149982686	NM_020205	11.1121	8.432	11.0522	0.965427	0.997825	no	no
chr1	150039349	150117505	NM_001279353	26.4774	20.3031	19.5925	0.969781	0.955993	no	no
chr1	150122169	150131825	NM_016274	14.6625	19.9139	15.6541	0.980878	0.997825	no	no
chr1	150190716	150208504	NM_001136478	72.9138	56.3425	49.9168	0.957877	0.936752	no	no
chr1	150230217	150237480	NM_012113	0	0.727747	0	1	1	no	no
chr1	150237798	150241609	NM_001077628	73.3656	55.5519	66.927	0.951333	0.997461	no	no
chr1	150245182	150253335	NM_024579	0	0	12.1843	1	0.0862574	no	no
chr1	150255228	150259501	NM_144697	4.44467	0.454547	0	0.939258	0.0147075	no	yes		Highest DNA methylation quantile
chr1	150266261	150281414	NM_018997	98.7551	94.1109	71.856	0.997825	0.940938	no	no
chr1	150293927	150325704	NM_004698	21.6871	28.1179	18.9443	0.97223	0.996318	no	no
chr1	150336989	150449041	NM_015203	4.32611	7.6514	4.84357	0.909296	0.997461	no	no	Highest expression quantile
chr1	150459839	150480085	NM_001271895	25.8278	17.0154	21.8436	0.939258	0.993304	no	no		Highest DNA methylation quantile
chr1	150480486	150486265	NM_001202858	0	0.714748	1.80983	1	1	no	no		Highest DNA methylation quantile
chr1	150488232	150490508	NR_051960	0	1.15121	1.55468	1	1	no	no
chr1	150521844	150552214	NM_001288607	1.69323	0.66311	0	1	1	no	no
chr1	150594598	150602098	NM_004436	210.925	111.479	159.834	0.675489	0.951544	no	no	Highest expression quantile
chr1	150618700	150669672	NM_018178	6.35765	6.83967	7.45309	0.997825	0.997185	no	no
chr1	150670534	150693364	NM_001199829	0	2.50761	0.169232	0.0520357	1	no	no		Highest DNA methylation quantile
chr1	150702671	150738433	NM_001199739	0.0492747	0.149185	0	1	1	no	no		Highest DNA methylation quantile
chr1	150768683	150780917	NM_000396	0	1.82842	1.23461	1	1	no	no		Highest DNA methylation quantile
chr1	150782180	150849244	NM_001197325	13.1232	15.1586	15.5329	0.993578	0.9929	no	no
chr1	150898814	150937220	NM_001145415	22.5443	22.718	18.049	0.997825	0.981655	no	no
chr1	150937648	150947479	NM_022075	77.4241	109.742	77.5181	0.939258	0.997931	no	no	Highest expression quantile
chr1	150954498	150968114	NM_003568	1.93897	0.345266	1.39881	1	1	no	no
chr1	150969300	150980854	NM_001040217	6.31331	1.25065	5.37228	0.838048	0.997309	no	no
chr1	150980972	151008189	NM_021222	7.80222	7.9737	6.44048	0.997825	0.994159	no	no
chr1	151009028	151020076	NM_001159642	0	0.357556	0.898468	1	1	no	no		Highest DNA methylation quantile
chr1	151020258	151032125	NM_017860	0	1.0905	2.79187	1	0.927098	no	no
chr1	151032150	151040973	NM_006818	36.7018	25.1265	22.0416	0.939258	0.925422	no	no
chr1	151043079	151091007	NM_144618	8.98108	13.1137	12.9582	0.968029	0.970856	no	no
chr1	151104162	151119140	NM_001178061	1.00031	3.1797	1.9936	0.927098	0.965208	no	no
chr1	151129104	151148547	NM_001204848	15.0312	27.0398	20.1391	0.927098	0.981655	no	no	Highest expression quantile
chr1	151148775	151162689	NM_001271087	96.7986	60.5652	79.3573	0.908693	0.982341	no	no	Highest expression quantile
chr1	151171020	151222007	NM_001135636	64.5524	57.344	55.5753	0.99474	0.99314	no	no
chr1	151227196	151239954	NM_002810	93.8658	118.641	152.687	0.97036	0.897538	no	no	Highest expression quantile
chr1	151254790	151300191	NM_020832	12.2497	11.9052	12.0581	0.997825	0.997825	no	no
chr1	151313115	151319769	NM_000449	43.8643	21.1992	34.6331	0.528044	0.968167	no	no
chr1	151336777	151345210	NM_001258288	13.5515	4.92586	16.2041	0.891471	0.995303	no	no
chr1	151372040	151374412	NM_002796	203.766	239.145	248.097	0.991333	0.982485	no	no	Highest expression quantile
chr1	151375199	151431941	NM_001194937	8.42838	12.3417	9.24996	0.939258	0.997825	no	no	Highest expression quantile
chr1	151483861	151511167	NM_020770	3.06018	1.97279	2.20085	0.97036	0.987613	no	no
chr1	151512780	151556059	NM_001126337	11.9495	13.198	14.2145	0.997825	0.993578	no	no		Highest DNA methylation quantile
chr1	151584661	151671559	NM_030918	15.9737	15.3652	6.63729	0.997825	0.343246	no	no
chr1	151672533	151689290	NM_001172648	0	0.231847	0	1	1	no	no
chr1	151694012	151702082	NM_001144956	0	0	0	1	1	no	no
chr1	151732122	151743806	NM_001134939	0	0	0.827293	1	1	no	no	Highest expression quantile
chr1	151744040	151763010	NM_001083963	4.17661	3.53578	1.73631	0.997659	0.939258	no	no
chr1	151772764	151777882	NM_001004432	0	0	0.117999	1	1	no	no		Highest DNA methylation quantile
chr1	151778546	151804348	NM_001001523	0	0	0	1	1	no	no
chr1	151810338	151816641	NR_024237	0.661054	0.601849	0	1	1	no	no		Highest DNA methylation quantile
chr1	151819576	151826173	NM_182578	0	0	0	1	1	no	no		Highest DNA methylation quantile
chr1	151843342	151882361	NM_053055	3.79929	7.10351	5.88145	0.927098	0.943325	no	no
chr1	151955385	151966714	NM_002966	128.967	157.964	112.311	0.981918	0.993578	no	no	Highest expression quantile
chr1	151990753	151994985	NR_103561	0	0	0	1	1	no	no
chr1	152004981	152009511	NM_005620	73.9388	110.129	58.4794	0.940238	0.990254	no	no	Highest expression quantile
chr1	152056619	152061540	NM_001008536	0	0	0	1	1	no	no
chr1	152078792	152087930	NM_007113	0	0.742349	0	1	1	no	no
chr1	152126070	152131704	NM_001122965	0	0	0	1	1	no	no
chr1	152184551	152196672	NM_001009931	0.569249	0.594203	0.451378	1	1	no	no
chr1	152274650	152339168	NR_103778	0.558093	0.605952	1.81409	1	1	no	no
chr1	152381718	152386750	NM_016190	0.432513	0	0	1	1	no	no		Highest DNA methylation quantile
chr1	152483319	152484653	NM_178438	0	0	0	1	1	no	no
chr1	152486977	152488481	NM_019060	0	0.28355	0	1	1	no	no
chr1	152538174	152539229	NM_178435	0	0	0	1	1	no	no
chr1	152551859	152552980	NM_032563	0	0	0	1	1	no	no
chr1	152573137	152573562	NM_178434	0	0	0	1	1	no	no
chr1	152586286	152586574	NM_178433	0	0	0	1	1	no	no
chr1	152595309	152595579	NM_178431	0	0	0	1	1	no	no
chr1	152635886	152637135	NM_178430	0	0	0	1	1	no	no
chr1	152647790	152649049	NM_178429	0	0	0	1	1	no	no
chr1	152658598	152659876	NM_014357	0	0	0	1	1	no	no
chr1	152670839	152671918	NM_178428	0	0	0	1	1	no	no
chr1	152681522	152681910	NM_178356	0	0	0	1	1	no	no
chr1	152691997	152692905	NM_001024679	0	0	0	1	1	no	no
chr1	152730505	152734529	NM_001025231	0	0	0	1	1	no	no
chr1	152748847	152749445	NM_178354	0	0	0	1	1	no	no
chr1	152758752	152760901	NM_178353	0	0	0	1	1	no	no
chr1	152769226	152770657	NM_178352	0	0	0	1	1	no	no
chr1	152777310	152779107	NM_001276331	0	0	0	1	1	no	no
chr1	152784446	152785585	NM_178349	0	0	2.42023	1	0.431399	no	no
chr1	152799948	152800573	NM_178348	0	0	0	1	1	no	no
chr1	152815329	152816459	NM_001128600	0	0	0	1	1	no	no
chr1	152850797	152857523	NM_030663	0	0	0	1	1	no	no
chr1	152881038	152884362	NM_005547	0	0	0	1	1	no	no
chr1	152943127	152945069	NM_173080	0	0	0	1	1	no	no
chr1	152956563	152958290	NM_001199828	0	0	0	1	1	no	no
chr1	152974222	152976332	NM_001097589	0	0	0	1	1	no	no
chr1	153003678	153005376	NM_003125	0	0	0	1	1	no	no
chr1	153012200	153013594	NM_006945	0	0	0	1	1	no	no
chr1	153028595	153029988	NM_005988	0	0	0	1	1	no	no
chr1	153042717	153044084	NM_001017418	0	0	0	1	1	no	no
chr1	153065610	153067001	NM_001024209	0	0	0	1	1	no	no
chr1	153084612	153085989	NM_001014450	0	0	0	1	1	no	no
chr1	153112593	153113969	NR_003062	0	0	0	1	1	no	no
chr1	153122057	153123427	NM_001014291	0	0	0	1	1	no	no
chr1	153175905	153177601	NM_001010857	0	0	0	1	1	no	no
chr1	153190059	153191793	NM_001195571	0	0	0	1	1	no	no
chr1	153232178	153234600	NM_000427	0	0.136272	0	1	1	no	no
chr1	153270337	153283194	NM_052891	0	0	0	1	1	no	no
chr1	153302596	153321022	NM_020393	0	0	0	1	1	no	no
chr1	153330329	153333503	NM_002965	0	0	0	1	1	no	no
chr1	153346183	153348075	NM_005621	0	0	0	1	1	no	no
chr1	153362507	153363664	NM_002964	0	0	0	1	1	no	no
chr1	153388999	153395701	NM_176823	0	0	0	1	1	no	no
chr1	153409470	153412503	NM_001045479	0	0	0	1	1	no	no
chr1	153430219	153433137	NM_002963	0	0	0	1	1	no	no
chr1	153507075	153508717	NM_014624	0	16.5646	21.1926	0.0147075	0.0147075	yes	yes
chr1	153509622	153514241	NM_002962	0	0.550391	0	1	1	no	no		Highest DNA methylation quantile
chr1	153516094	153518282	NM_002961	13.0918	25.6699	37.403	0.962504	0.93226	no	no
chr1	153519808	153521734	NM_002960	0	4.17358	3.1704	0.476007	0.65454	no	no		Highest DNA methylation quantile
chr1	153533584	153538306	NM_005978	0	2.02485	2.61019	1	0.552998	no	no		Highest DNA methylation quantile
chr1	153579366	153585514	NM_080388	52.5214	10.6639	16.0377	0.387124	0.523316	no	no
chr1	153586731	153588808	NM_020672	0	0	0	1	1	no	no
chr1	153591275	153618782	NM_006271	9.8899	10.3358	8.66361	0.997825	0.997825	no	no	Highest expression quantile
chr1	153631129	153643504	NM_012437	70.1393	28.8087	52.5152	0.951206	0.997185	no	no	Highest expression quantile
chr1	153651163	153666468	NM_000906	0.557594	0.773624	0.356166	1	1	no	no
chr1	153700566	153746555	NM_023015	23.6105	16.9844	20.2189	0.939258	0.993249	no	no
chr1	153747767	153752633	NM_024330	2.0922	1.83667	2.82248	0.997825	0.997185	no	no
chr1	153777202	153895451	NM_020699	6.31073	7.45263	4.87622	0.993578	0.979659	no	no
chr1	153901976	153919154	NM_014856	2.59785	5.20865	2.74123	0.927098	0.997825	no	no
chr1	153920147	153931132	NM_181715	5.30619	7.23944	4.46821	0.98689	0.997341	no	no
chr1	153931574	153950451	NM_001255978	6.76059	5.54277	14.7385	0.997825	0.985161	no	no	Highest expression quantile
chr1	153954092	153958853	NM_001272038	24.347	25.1994	12.8988	0.997825	0.934897	no	no
chr1	153963238	153964631	NM_001030	73.6389	23.2202	20.6964	0.927555	0.927098	no	no
chr1	153965167	154127592	NM_001159484	0	0.160873	0.760402	1	1	no	no
chr1	154127779	154164611	NM_001043351	76.9795	106.957	71.4821	0.939258	0.997825	no	no	Highest expression quantile
chr1	154166140	154166219	NR_030600	0	0	0	1	1	no	no
chr1	154171561	154178841	NM_001010979	0	0.277925	1.68898	1	1	no	no
chr1	154179182	154243986	NM_001127320	50.2213	67.3766	38.4206	0.969902	0.984274	no	no	Highest expression quantile
chr1	154245038	154248355	NM_001018837	124.779	106.652	122.635	0.991588	0.997825	no	no	Highest expression quantile
chr1	154293591	154297801	NM_080429	11.9917	13.8329	19.4543	0.997197	0.939258	no	no
chr1	154298035	154323780	NM_001005855	16.7877	15.8003	12.1404	0.997825	0.940238	no	no
chr1	154377668	154441926	NM_000565	1.71741	4.55823	2.10083	0.853492	0.997659	no	no
chr1	154451953	154474526	NM_001010846	0	0.304458	0	1	1	no	no		Highest DNA methylation quantile
chr1	154474694	154520623	NM_001098475	0	0.197306	0	1	1	no	no
chr1	154521050	154531120	NM_017582	25.7894	32.8682	23.571	0.97036	0.997659	no	no	Highest expression quantile
chr1	154540256	154552353	NM_000748	0	0.330119	0	1	1	no	no
chr1	154554533	154600456	NM_001025107	48.1268	59.6889	44.0997	0.977942	0.997531	no	no
chr1	154669941	154842754	NM_001204087	0.520364	0.284111	0.0221003	1	1	no	no
chr1	154897207	154909484	NM_006556	6.57495	3.3172	6.71964	0.969983	0.997825	no	no
chr1	154916558	154928567	NM_020524	2.71962	4.53731	9.75975	0.96262	0.725572	no	no
chr1	154929501	154934258	NM_138300	20.4446	19.2813	14.6706	0.997825	0.948489	no	no
chr1	154934773	154946959	NM_001130040	13.8658	19.651	18.8441	0.940938	0.955993	no	no
chr1	154947117	154951725	NM_001826	22.5729	35.2493	40.7967	0.954433	0.939258	no	no	Highest expression quantile
chr1	154955769	154965587	NM_001184891	24.9684	22.3394	26.1775	0.997322	0.997825	no	no
chr1	154966061	154966791	NM_018655	0	0	0	1	1	no	no
chr1	154975105	154991001	NM_001252406	7.19269	6.38379	5.94702	0.997659	0.993578	no	no
chr1	154991002	155006257	NM_144622	0	0	0	1	1	no	no
chr1	155006281	155042029	NM_001143687	0	0	0.375669	1	1	no	no
chr1	155051347	155060014	NM_004952	0.351261	5.93683	2.51294	0.939258	0.939258	no	no
chr1	155100348	155107386	NM_004428	1.85252	5.64466	8.53777	0.939258	0.912937	no	no
chr1	155107819	155111334	NM_001122837	24.9623	18.2295	19.1229	0.980573	0.98689	no	no
chr1	155112366	155112996	NM_018973	0	36.4954	36.1946	0.0147075	0.0147075	yes	yes
chr1	155141883	155145804	NM_173852	161.541	222.643	161.542	0.94544	0.997901	no	no	Highest expression quantile
chr1	155146262	155157447	NM_001256599	0	0.756435	0.1623	1	1	no	no
chr1	155158299	155162706	NM_001018016	0	0	1.86154	1	0.0147075	no	yes
chr1	155164967	155165063	NR_030281	0	0	0	1	1	no	no
chr1	155165378	155177772	NM_001252607	3.26109	2.19403	4.63364	0.988433	0.987342	no	no
chr1	155178489	155197325	NM_002455	3.36336	5.97171	12.2952	0.973622	0.883434	no	no
chr1	155204238	155214653	NM_000157	19.8175	16.7754	15.2043	0.993578	0.978073	no	no
chr1	155216995	155225274	NM_001267608	1.85051	5.65327	4.09766	0.913295	0.939258	no	no
chr1	155225769	155232176	NM_005698	74.9112	62.3786	54.8519	0.987703	0.943368	no	no
chr1	155232658	155243281	NM_003993	15.2033	18.7418	14.3652	0.991644	0.997825	no	no
chr1	155247217	155271225	NM_020897	2.06642	1.98604	2.12867	0.997825	0.997825	no	no
chr1	155278538	155300909	NM_001135821	52.8979	77.768	56.2499	0.939258	0.997825	no	no	Highest expression quantile
chr1	155305051	155533735	NR_034180	0	0.317653	0	1	1	no	no
chr1	155579960	155584758	NM_001256532	0.641862	2.53674	3.0712	0.927098	0.894912	no	no
chr1	155629232	155658823	NM_001198899	21.4053	24.6951	27.0918	0.993906	0.977244	no	no	Highest expression quantile	Highest DNA methylation quantile
chr1	155658881	155708800	NM_001199849	53.0889	60.2875	63.7217	0.993979	0.98689	no	no		Highest DNA methylation quantile
chr1	155715558	155829191	NR_024117	0	0.0721579	0	1	1	no	no
chr1	155829259	155854990	NM_152280	4.15513	2.51011	2.73792	0.943382	0.962623	no	no
chr1	155867598	155881193	NM_001256820	8.2225	6.92988	10.2025	0.994947	0.991296	no	no
chr1	155882835	155904188	NM_014949	30.4934	21.1368	21.6152	0.981655	0.992793	no	no	Highest expression quantile	Highest DNA methylation quantile
chr1	155911479	155912625	NM_181885	0	0	0	1	1	no	no		Highest DNA methylation quantile
chr1	155916629	155948336	NM_001162383	17.7762	13.6389	14.3246	0.967102	0.983417	no	no
chr1	155978838	155990758	NM_003145	206.967	180.457	153.415	0.993578	0.942123	no	no	Highest expression quantile
chr1	155996957	156147542	NM_001145264	27.5062	46.3991	58.1756	0.994936	0.987342	no	no
chr1	156163722	156182587	NM_001286184	6.85875	7.55446	5.20351	0.997825	0.988223	no	no
chr1	156182778	156217908	NM_001199653	42.6088	46.075	58.2616	0.997825	0.960392	no	no	Highest expression quantile
chr1	156219014	156252620	NM_015327	39.0869	28.6167	49.7712	0.939258	0.96576	no	no	Highest expression quantile
chr1	156252703	156262234	NM_032323	0.0924809	0.968546	0.851286	1	1	no	no
chr1	156262477	156265480	NM_001256604	12.0642	15.6463	23.7198	0.991299	0.925422	no	no		Highest DNA methylation quantile
chr1	156268414	156269428	NM_001004319	0	0	0	1	1	no	no
chr1	156278751	156316785	NM_144627	0.337149	2.80741	4.13483	0.942316	0.952946	no	no	Highest expression quantile
chr1	156338979	156355013	NM_001256395	0	0.260369	0	1	1	no	no
chr1	156374054	156399184	NM_006365	0	0.206609	0	1	1	no	no
chr1	156433512	156470634	NM_001271629	2.33006	3.08099	2.40421	0.991333	0.997825	no	no
chr1	156495196	156542396	NM_178229	18.0345	14.2707	17.4613	0.9728	0.997825	no	no	Highest expression quantile
chr1	156549518	156556562	NM_001105669	0	0	0	1	1	no	no
chr1	156561557	156564091	NM_144772	152.512	145.567	145.895	0.997825	0.997825	no	no
chr1	156564099	156571279	NM_015590	20.2813	27.4784	18.5735	0.961567	0.997825	no	no	Highest expression quantile
chr1	156589085	156595517	NM_021817	0	1.24922	0.361507	1	1	no	no
chr1	156611739	156629324	NM_021948	0	0	0.427233	1	1	no	no
chr1	156638555	156647189	NM_006617	6.56707	22.2073	10.1734	0.0813598	0.939258	no	no
chr1	156669399	156675608	NM_001199723	69.6892	30.8023	29.0199	0.711391	0.62065	no	no
chr1	156692412	156697705	NM_030980	19.9125	29.3816	22.396	0.939258	0.997197	no	no
chr1	156698262	156706752	NM_001142560	6.54788	9.81421	7.89321	0.973622	0.997185	no	no
chr1	156707093	156710923	NM_024540	44.8565	58.2266	67.6981	0.980878	0.939258	no	no	Highest expression quantile
chr1	156711898	156722240	NM_001126050	217.707	220.628	142.37	0.997825	0.927098	no	no	Highest expression quantile
chr1	156737273	156770609	NM_005973	28.6054	40.2348	23.7719	0.939258	0.991556	no	no
chr1	156776034	156851642	NM_001007792	0	0	0	1	1	no	no
chr1	156863522	156886226	NM_001080471	0.0396831	1.17123	0.0608347	1	1	no	no
chr1	156890423	156902880	NM_144702	0	0	0	1	1	no	no
chr1	156904631	157015162	NM_014784	10.2314	13.8432	11.5799	0.945607	0.995841	no	no		Highest DNA methylation quantile
chr1	157061834	157069600	NM_001004341	0	0	0	1	1	no	no		Highest DNA methylation quantile
chr1	157094458	157108383	NR_001560	1.6538	0	0	1	1	no	no
chr1	157483166	157522310	NM_001195388	0	0	0	1	1	no	no
chr1	157543538	157567870	NM_031282	0	0	0	1	1	no	no
chr1	157647977	157670647	NM_052939	0	0	0	1	1	no	no
chr1	157715522	157746922	NM_030764	0	0	0	1	1	no	no
chr1	157764193	157789940	NM_001159397	0	0	0	1	1	no	no
chr1	157800703	157811634	NM_005894	0.090922	0	0	1	1	no	no
chr1	157963062	158070052	NM_001286349	10.0106	13.9187	11.5251	0.939258	0.993578	no	no
chr1	158101833	158110430	NR_033946	0	0	0	1	1	no	no		Highest DNA methylation quantile
chr1	158149736	158156216	NM_001766	0	0.430222	1.10918	1	1	no	no
chr1	158223926	158228058	NM_001763	0	0	0	1	1	no	no
chr1	158259562	158264564	NM_001765	0	0	0	1	1	no	no
chr1	158297739	158301321	NM_001764	0	0	0	1	1	no	no
chr1	158323485	158327343	NM_001042583	0	0	0	1	1	no	no
chr1	158368311	158369256	NM_001004475	0	0	0	1	1	no	no
chr1	158389717	158390656	NM_001004476	0	0	0	1	1	no	no
chr1	158435351	158436293	NM_001004473	0.249801	0	0	1	1	no	no
chr1	158449667	158450675	NM_001004472	0	0	1.0549	1	1	no	no
chr1	158516917	158517895	NM_001005189	0	0	0	1	1	no	no
chr1	158532440	158533394	NM_001160325	0	0	0	1	1	no	no
chr1	158548708	158549689	NM_001004477	0	0	0	1	1	no	no
chr1	158576228	158577170	NM_001004478	0	0	0	1	1	no	no
chr1	158580495	158656506	NM_003126	0	0	0	1	1	no	no
chr1	158669467	158670442	NM_001005279	0	0	0	1	1	no	no
chr1	158686957	158687905	NM_001005327	0	0	0	1	1	no	no
chr1	158724605	158725637	NM_001005184	0	0	0	1	1	no	no
chr1	158735533	158736472	NM_001005185	0	0	0	1	1	no	no
chr1	158746471	158747425	NM_001005278	0	0	0	1	1	no	no
chr1	158801167	158819270	NM_002432	0	0	0	1	1	no	no
chr1	158901336	158946849	NM_152501	0	0	0	1	1	no	no
chr1	158979681	159024945	NM_001206567	0	0.110615	4.48147	1	0.0147075	no	yes
chr1	159032274	159046647	NM_004833	0	0	0	1	1	no	no
chr1	159141376	159172932	NM_001127173	0	0	0	1	1	no	no
chr1	159173802	159176290	NM_001122951	0	0	0	1	1	no	no
chr1	159259503	159278014	NM_002001	0	0	0	1	1	no	no
chr1	159283459	159284449	NM_001004467	0	0	0	1	1	no	no
chr1	159409511	159410600	NM_012351	0	0	0	1	1	no	no
chr1	159504867	159505797	NM_001004469	0	0	0	1	1	no	no
chr1	159557615	159558661	NM_001639	0	0	0	1	1	no	no
chr1	159682078	159684379	NM_000567	0	0	0	1	1	no	no
chr1	159750758	159752333	NM_017823	1.52967	8.39281	12.8975	0.939258	0.939258	no	no
chr1	159770300	159786047	NM_001004310	0	0	0	1	1	no	no
chr1	159796478	159832447	NM_020125	0	0.0452067	0	1	1	no	no		Highest DNA methylation quantile
chr1	159842153	159869906	NM_012337	0.232265	0.439434	0.89016	1	1	no	no		Highest DNA methylation quantile
chr1	159887896	159895332	NM_001277223	285.984	335.669	278.942	0.991832	0.997825	no	no	Highest expression quantile
chr1	159896828	159915386	NM_001135050	0	0.184542	0.149523	1	1	no	no
chr1	159921281	159924044	NM_001146172	0	0	0	1	1	no	no
chr1	159931013	159948876	NR_038849	0	0	0	1	1	no	no
chr1	159997461	160001783	NM_145167	8.93937	10.5387	7.5063	0.993578	0.993578	no	no
chr1	160007256	160040051	NM_002241	0	0.43909	0.0555914	1	1	no	no
chr1	160051359	160059212	NM_004983	0	0.148616	0.10035	1	1	no	no
chr1	160061128	160068618	NM_001206665	4.25555	5.67092	7.55687	0.993578	0.943647	no	no
chr1	160085519	160113374	NM_000702	0	0.0266547	0.0539944	1	1	no	no		Highest DNA methylation quantile
chr1	160121351	160156767	NM_001001734	0	0	0	1	1	no	no
chr1	160160284	160171676	NM_001231	0	1.19601	0.161517	1	1	no	no
chr1	160175124	160185162	NM_003768	22.2011	30.0201	29.9053	0.95666	0.957947	no	no
chr1	160185504	160232350	NM_015726	34.4908	20.7136	23.6873	0.910055	0.939258	no	no
chr1	160246598	160254941	NM_001193644	25.4882	38.4129	28.0801	0.933766	0.997322	no	no
chr1	160258376	160328742	NR_002190	6.44726	3.06658	2.82424	0.997659	0.997203	no	no	Highest expression quantile
chr1	160336860	160342638	NM_005598	0	0	0.361054	1	1	no	no		Highest DNA methylation quantile
chr1	160370363	160398468	NM_020335	3.9533	6.09236	6.17064	0.942316	0.941425	no	no	Highest expression quantile
chr1	160454819	160493052	NM_001184714	0	0	0	1	1	no	no
chr1	160510883	160549306	NM_001184879	0	0	0.0369219	1	1	no	no
chr1	160579608	160617101	NM_003037	0	0	0	1	1	no	no
chr1	160648535	160681641	NM_001256030	0	0	0	1	1	no	no
chr1	160708846	160724608	NM_001282588	0	0	0	1	1	no	no
chr1	160765863	160798045	NM_001033667	0	0	0	1	1	no	no		Highest DNA methylation quantile
chr1	160799949	160832692	NM_001166663	0	0	0	1	1	no	no		Highest DNA methylation quantile
chr1	160846329	160854960	NM_017625	0	0	0.578538	1	1	no	no
chr1	160914815	160924589	NM_080878	0	0	0	1	1	no	no
chr1	160965000	160991133	NM_016946	17.5564	13.8916	12.9359	0.975788	0.948461	no	no
chr1	161007421	161008774	NM_001113205	0	8.01817	1.08281	0.317062	1	no	no		Highest DNA methylation quantile
chr1	161009040	161015769	NM_001276373	21.9663	27.2418	29.1521	0.98857	0.971795	no	no	Highest expression quantile	Highest DNA methylation quantile
chr1	161016731	161039760	NM_001025598	3.25828	1.29129	0.790269	0.936553	0.900849	no	no
chr1	161040780	161059385	NM_030916	3.14048	4.92308	6.79174	0.96576	0.927098	no	no
chr1	161068150	161070138	NM_001007255	8.55612	3.86212	12.3801	0.943647	0.987738	no	no
chr1	161070345	161102478	NM_001185092	38.7008	20.1551	25.0534	0.927098	0.950354	no	no
chr1	161123533	161128646	NM_016406	27.9369	41.9801	39.7465	0.941624	0.958582	no	no
chr1	161129253	161135516	NM_001014443	14.905	10.7713	6.23066	0.969558	0.858512	no	no	Highest expression quantile
chr1	161136180	161141010	NM_000309	4.30209	3.84429	9.79482	0.997825	0.939258	no	no
chr1	161141099	161147758	NM_001199873	14.7722	25.4251	18.8485	0.926254	0.983417	no	no
chr1	161159537	161168845	NM_005099	0	1.05132	0.274794	1	1	no	no
chr1	161169104	161184184	NM_001166159	34.4681	28.1366	51.9758	0.987342	0.938163	no	no	Highest expression quantile
chr1	161185086	161189038	NM_004106	0	0	0	1	1	no	no		Highest DNA methylation quantile
chr1	161192082	161193418	NM_001643	0	0	0	1	1	no	no
chr1	161195728	161208000	NM_001286373	4.41633	7.57854	6.09326	0.958109	0.993352	no	no
chr1	161228516	161255240	NM_001102566	0.151359	1.60364	0	1	1	no	no
chr1	161274524	161279762	NM_000530	0	0.718831	0.808964	1	1	no	no
chr1	161284165	161337673	NM_001035511	8.11171	8.62069	4.60308	0.997825	0.939258	no	no
chr1	161475204	161489360	NM_001136219	0	0.377527	0	1	1	no	no		Highest DNA methylation quantile
chr1	161494035	161496687	NM_002155	0	0.342948	0.23157	1	1	no	no
chr1	161511550	161520413	NM_000569	0	0	0	1	1	no	no
chr1	161551128	161571010	NM_201563	0	0	0	1	1	no	no
chr1	161575848	161578341	NR_024151	1.37304	0	0	1	1	no	no
chr1	161592987	161601753	NM_000570	0	0	0	1	1	no	no	Highest expression quantile	Highest DNA methylation quantile
chr1	161632904	161648444	NM_001002273	0	0	0	1	1	no	no
chr1	161653494	161655042	NR_002595	0.274852	0.208003	0.842703	1	1	no	no
chr1	161676761	161684142	NM_001184866	0	0.876163	3.15531	1	0.0147075	no	yes
chr1	161691333	161697933	NM_001002901	4.05541	0.395931	2.40654	0.925606	0.98689	no	no
chr1	161719580	161726952	NM_007240	35.3262	15.2385	24.6407	0.827299	0.955334	no	no
chr1	161736033	161933860	NM_007348	22.3307	17.7578	12.9824	0.97272	0.855145	no	no
chr1	161952981	161993644	NM_015441	0	0.710182	0	1	1	no	no
chr1	162039580	162339813	NM_001126060	0.0870045	0.624898	0.665537	1	1	no	no		Highest DNA methylation quantile
chr1	162343514	162346644	NM_182581	0	0	0	1	1	no	no
chr1	162348695	162356608	NM_001085375	0.848963	1.67759	0.795343	1	1	no	no		Highest DNA methylation quantile
chr1	162365055	162381928	NM_053282	0	0	0	1	1	no	no
chr1	162466963	162499419	NM_001184763	16.3965	17.9307	12.8064	0.997197	0.963817	no	no
chr1	162531295	162569633	NM_003115	29.3437	57.5267	30.4344	0.711704	0.997825	no	no
chr1	162602227	162750247	NM_001014796	1.81181	2.08038	16.4738	0.997825	0.322271	no	no
chr1	162760495	162782608	NM_016371	5.19664	2.44466	7.9665	0.96262	0.984998	no	no
chr1	162824086	162838605	NM_178550	0	0	0	1	1	no	no
chr1	163038395	163046592	NM_001102445	0	1.13187	0.208426	1	1	no	no
chr1	163112088	163291581	NM_001195303	6.77673	2.24203	7.01408	0.927098	0.997825	no	no
chr1	163291722	163325553	NM_031423	24.6895	24.0012	30.4488	0.997825	0.987703	no	no
chr1	163390859	163392981	NR_104294	0	0	0	1	1	no	no		Highest DNA methylation quantile
chr1	164528596	164821060	NM_001204961	23.3476	12.3227	15.3323	0.682585	0.927098	no	no
chr1	165171103	165325952	NM_001174069	0	0.0888086	0	1	1	no	no
chr1	165370158	165414592	NM_001256570	0	1.37384	0.193177	1	1	no	no
chr1	165446078	165551341	NM_001005214	0	0	1.23245	1	1	no	no		Highest DNA methylation quantile
chr1	165600109	165625372	NM_004528	43.5724	33.2939	32.1057	0.970856	0.959627	no	no
chr1	165631448	165667900	NM_000696	46.9438	52.4667	54.0666	0.996423	0.993578	no	no
chr1	165667986	165679199	NR_036683	0	0.416512	0	1	1	no	no
chr1	165693527	165738159	NM_001256164	29.6289	28.1824	22.6726	0.997825	0.955993	no	no
chr1	165796731	165880855	NM_012474	27.9703	24.1065	21.8303	0.993578	0.972269	no	no	Highest expression quantile
chr1	166039255	166135958	NM_001017961	0	1.09445	0.221702	1	1	no	no
chr1	166573152	166594473	NR_002925	0	0	0	1	1	no	no
chr1	166808723	166823709	NM_017542	30.9295	24.4429	27.5164	0.972493	0.99603	no	no
chr1	166825748	166845654	NM_053053	26.9623	16.2278	22.4699	0.927098	0.992667	no	no
chr1	166882440	166944561	NM_199351	3.71368	5.35575	2.61382	0.948504	0.966896	no	no
chr1	166944818	166991449	NM_001286377	0.123561	19.0626	8.22694	0.939258	0.939258	no	no
chr1	167022081	167059868	NM_005814	0	0.162147	0	1	1	no	no
chr1	167064086	167098402	NM_001080426	0	0	0	1	1	no	no
chr1	167190065	167396582	NM_001198783	6.91736	9.49663	6.04999	0.939258	0.993578	no	no
chr1	167399876	167487847	NM_000734	0	1.51672	0	1	1	no	no
chr1	167510250	167523056	NM_003851	35.7242	55.1461	42.4744	0.927098	0.991612	no	no
chr1	167599473	167675486	NM_052862	0	0.15064	0	1	1	no	no
chr1	167691186	167761156	NM_001146191	22.0194	27.3843	17.1729	0.976406	0.966806	no	no
chr1	167778624	167883453	NM_001167749	0	0.0881997	0.17867	1	1	no	no
chr1	167885912	168045083	NM_001017977	27.6083	22.2811	18.9988	0.990943	0.955334	no	no
chr1	168048779	168106905	NM_001267609	8.55047	6.40912	7.05197	0.961097	0.989637	no	no
chr1	168148082	168171351	NM_001031800	55.02	49.9192	63.1702	0.997825	0.996423	no	no
chr1	168195254	168212088	NM_199344	27.9769	17.5367	38.1234	0.95666	0.980878	no	no	Highest expression quantile
chr1	168214818	168216668	NR_026844	16.2776	22.5982	13.9396	0.965927	0.996986	no	no
chr1	168250277	168283664	NM_005149	1.76573	1.22937	1.94895	1	1	no	no		Highest DNA methylation quantile
chr1	168344761	168344859	NR_030284	0	0	0	1	1	no	no
chr1	168369426	168391894	NR_037851	0	0.250168	0	1	1	no	no
chr1	168510002	168513235	NM_003175	0	0	0	1	1	no	no
chr1	168545710	168551315	NM_002995	0	0	0.973506	1	1	no	no
chr1	168664694	168698442	NM_001937	0	0	0	1	1	no	no		Highest DNA methylation quantile
chr1	168756178	168762126	NR_024160	0	0.92893	0	1	1	no	no
chr1	168873142	169056243	NR_104091	0	0	0	1	1	no	no
chr1	169075946	169396670	NM_001677	33.4424	34.5147	30.2708	0.997825	0.997825	no	no
chr1	169433148	169455208	NM_006996	5.22757	7.2597	9.50104	0.976325	0.93226	no	no
chr1	169481191	169555769	NM_000130	0	0.0312092	0	1	1	no	no
chr1	169558087	169599377	NM_003005	0	0	0	1	1	no	no
chr1	169659805	169680843	NM_000655	0.0923206	0	0	1	1	no	no
chr1	169691780	169703220	NM_000450	0	1.63967	1.15865	1	1	no	no
chr1	169761669	169764061	NM_033418	10.0257	7.25738	6.01415	0.991583	0.965208	no	no
chr1	169764549	169863100	NM_018186	20.608	20.3364	10.8599	0.997825	0.909614	no	no
chr1	169890469	170043879	NM_001204514	7.61399	16.029	18.7516	0.82356	0.618662	no	no
chr1	170115187	170136923	NM_001136107	0	0.570212	0	1	1	no	no
chr1	170240545	170253349	NR_026957	0	0	0	1	1	no	no
chr1	170501262	170522974	NM_001146039	4.19615	8.97134	9.88804	0.927098	0.903542	no	no
chr1	170633312	170708541	NM_006902	1.80342	1.23082	0.806646	1	1	no	no
chr1	170904611	171033906	NM_001163629	0	0.614453	0	1	1	no	no
chr1	171060017	171086959	NM_001002294	0	0	0.15047	1	1	no	no
chr1	171106878	171130702	NR_002601	0	0	0	1	1	no	no
chr1	171154387	171181822	NM_001460	0	0	0	1	1	no	no		Highest DNA methylation quantile
chr1	171217609	171255117	NM_001282692	0	0	0	1	1	no	no		Highest DNA methylation quantile
chr1	171283485	171311223	NM_002022	0	0.795161	1.17146	1	1	no	no
chr1	171454665	171562650	NM_015172	37.5592	52.6796	26.3368	0.939258	0.939258	no	no
chr1	171604556	171621773	NM_000261	0	0	0	1	1	no	no		Highest DNA methylation quantile
chr1	171669295	171711379	NM_001185127	4.53724	3.11652	5.36007	0.981053	0.997185	no	no
chr1	171750760	171766856	NM_001007239	5.40869	11.1937	11.1538	0.909615	0.905835	no	no
chr1	171810617	172381857	NM_001136127	0.950608	4.18698	3.7387	0.790035	0.870055	no	no
chr1	172389827	172437969	NM_139240	0	0	0	1	1	no	no
chr1	172501488	172580975	NM_001282750	12.4355	12.4928	13.5844	0.997825	0.997659	no	no
chr1	172628184	172636012	NM_000639	0.11165	0	0	1	1	no	no
chr1	173010359	173020103	NM_005092	0	0	0	1	1	no	no
chr1	173152869	173176471	NM_003326	0	0.383008	0	1	1	no	no		Highest DNA methylation quantile
chr1	173204198	173446294	NR_037845	2.05008	0.387866	0.890459	0.917268	0.939258	no	no
chr1	173446485	173457946	NM_004905	166.59	181.002	151.453	0.997659	0.997197	no	no	Highest expression quantile
chr1	173469603	173572233	NM_178527	0	0	0	1	1	no	no		Highest DNA methylation quantile
chr1	173577474	173639001	NM_001195190	0	0	0	1	1	no	no
chr1	173684079	173755840	NM_014458	8.62344	6.05378	7.47964	0.968153	0.997185	no	no
chr1	173768687	173793777	NM_001127181	24.8281	11.7356	10.7896	0.789427	0.658731	no	no
chr1	173793796	173827682	NM_018122	29.9416	35.8808	30.3901	0.9884	0.997825	no	no	Highest expression quantile
chr1	173832385	173837125	NR_037605	7.88421	5.39837	4.02886	0.993906	0.993352	no	no
chr1	173837492	173855774	NM_001122770	11.8751	6.85301	7.02624	0.939258	0.942123	no	no
chr1	173872941	173886516	NM_000488	0	0	0	1	1	no	no		Highest DNA methylation quantile
chr1	173900351	173962210	NM_172071	9.10614	7.51431	6.91418	0.987342	0.957947	no	no	Highest expression quantile	Highest DNA methylation quantile
chr1	174128551	174964445	NM_001035230	19.2817	11.1519	14.2941	0.917268	0.960176	no	no		Highest DNA methylation quantile
chr1	174968570	174981163	NM_001007214	46.8239	38.0061	40.6566	0.978845	0.993578	no	no	Highest expression quantile
chr1	174982093	174992591	NM_022100	11.9965	13.7905	17.7235	0.997185	0.94544	no	no
chr1	175036993	175117202	NM_022093	0.0385109	0.378877	0.531339	1	1	no	no
chr1	175126122	175162229	NM_001162893	13.4899	7.80205	7.60102	0.917268	0.908323	no	no
chr1	175291934	175712752	NM_003285	0	0	0	1	1	no	no
chr1	175913961	176176380	NM_001001740	20.9111	13.4318	28.1692	0.939258	0.966951	no	no	Highest expression quantile
chr1	176432306	176811970	NM_020318	0	0.437194	0.340768	1	1	no	no
chr1	176826440	177134040	NM_001286164	0	0.605816	0.613507	1	1	no	no
chr1	177140632	177251558	NM_021165	0	0.0417324	0	1	1	no	no
chr1	177898241	177939050	NM_033127	0.96846	0.403102	0.222699	1	1	no	no
chr1	177975274	178007142	NR_037167	0	0.45469	0.511702	1	1	no	no		Highest DNA methylation quantile
chr1	178060642	178448648	NM_004841	10.3547	6.70925	4.9589	0.928903	0.568071	no	no
chr1	178482211	178492635	NM_001170722	0	0	0	1	1	no	no
chr1	178511930	178518024	NR_033186	1.24659	0.471698	0.477758	1	1	no	no
chr1	178646883	178646969	NR_039622	0	0	0	1	1	no	no
chr1	178694281	178890977	NM_001286247	12.3297	8.21963	9.85831	0.937876	0.978246	no	no
chr1	178995073	179045702	NM_014864	36.7989	28.0682	30.0837	0.954239	0.981053	no	no
chr1	179051111	179065129	NM_022371	4.62551	13.7103	17.4319	0.817289	0.635989	no	no
chr1	179068461	179198819	NM_001136000	4.48019	8.71458	5.66513	0.853492	0.985161	no	no	Highest expression quantile
chr1	179262848	179327814	NM_001252511	13.0008	15.0499	15.4123	0.993578	0.990973	no	no	Highest expression quantile
chr1	179334854	179545084	NM_144696	0	0	0.447049	1	1	no	no
chr1	179560747	179660407	NM_001199085	0	1.16879	0.999614	1	1	no	no		Highest DNA methylation quantile
chr1	179712297	179785333	NM_173509	0	0.258668	0	1	1	no	no
chr1	179809101	179846941	NM_001199260	37.6571	40.9041	31.8657	0.997659	0.988871	no	no	Highest expression quantile	Highest DNA methylation quantile
chr1	179851176	179889212	NM_001267578	12.492	14.7986	9.43452	0.993352	0.970576	no	no
chr1	179923907	180084015	NM_014810	18.4635	20.8113	17.5995	0.995303	0.997825	no	no
chr1	180123967	180169859	NM_001004128	11.4177	16.2283	17.6105	0.954508	0.939258	no	no
chr1	180199432	180244188	NM_033343	9.48744	5.3432	4.56625	0.94906	0.939258	no	no
chr1	180257351	180472022	NM_032360	32.9672	30.5922	54.7507	0.997825	0.921047	no	no
chr1	180601145	180859415	NM_001135669	14.9751	16.0051	16.2854	0.997825	0.997659	no	no
chr1	180882312	180915239	NM_020950	0.0468187	0.0354315	0.502415	1	1	no	no
chr1	180941849	180992257	NM_001286210	10.6794	8.68599	9.84628	0.988378	0.997825	no	no
chr1	181002560	181031074	NM_001194999	2.60772	1.27137	1.67669	0.935504	0.959129	no	no
chr1	181057637	181059979	NM_016545	35.4499	40.6998	48.5129	0.993578	0.942316	no	no
chr1	181205523	181207740	NR_046249	0	0	0	1	1	no	no
chr1	181452685	181775921	NM_000721	0	0	0	1	1	no	no
chr1	182023704	182030847	NM_001009992	0.0536893	0.325048	0.164612	1	1	no	no
chr1	182173079	182283196	NR_104175	0	0	0	1	1	no	no
chr1	182350838	182361341	NM_001033044	96.3126	101.231	95.0841	0.997825	0.997825	no	no	Highest expression quantile
chr1	182367251	182369751	NM_172000	0	0.121874	0	1	1	no	no
chr1	182376755	182383948	NR_034131	0	0	0	1	1	no	no
chr1	182419255	182529732	NM_001137669	0	0	0	1	1	no	no
chr1	182542768	182558394	NM_021133	2.38275	3.71047	3.09081	0.969902	0.993578	no	no
chr1	182567757	182573548	NM_002928	22.8182	4.89795	12.2114	0.297971	0.901487	no	no
chr1	182584274	182585764	NR_036490	0.861656	0.217362	0.220155	1	1	no	no
chr1	182615791	182642067	NM_001102450	0	0	0	1	1	no	no
chr1	182758583	182799519	NM_001200050	5.47888	4.14706	3.84864	0.993578	0.986059	no	no
chr1	182808438	182857117	NM_001357	111.75	104.724	91.0881	0.997825	0.982779	no	no	Highest expression quantile
chr1	182868999	182922553	NM_030933	0	0	0	1	1	no	no
chr1	182992594	183114727	NM_002293	52.6619	63.4158	50.5724	0.98689	0.997825	no	no
chr1	183155173	183214262	NM_005562	0	0.801005	0.328387	1	1	no	no
chr1	183217371	183387634	NM_015039	0	0.133486	0	1	1	no	no
chr1	183430010	183441117	NR_040063	2.87578	0.559629	0	0.939258	0.0147075	no	yes
chr1	183441505	183523328	NM_001174061	5.4183	15.5343	5.3928	0.264458	0.997825	no	no
chr1	183524696	183560056	NM_000433	0	0.92539	0	1	1	no	no
chr1	183595327	183605076	NM_001270439	67.4945	69.1472	63.3828	0.997825	0.997825	no	no	Highest expression quantile
chr1	183605207	183897666	NM_015149	2.26126	2.88066	3.11989	0.993578	0.98749	no	no
chr1	183904965	184006863	NM_015101	3.60507	3.62829	3.7034	0.997825	0.997825	no	no
chr1	184020810	184043344	NM_001127394	35.0815	28.4711	25.4798	0.98689	0.951197	no	no
chr1	184356149	184598155	NM_030806	5.49492	4.18618	3.53798	0.97177	0.939258	no	no
chr1	184659624	184724041	NM_025191	12.0038	10.5874	11.3412	0.995841	0.997825	no	no
chr1	184760158	184943718	NM_052966	15.044	2.0907	7.79935	0.0391598	0.751316	yes	no
chr1	185014550	185071740	NM_007212	24.0933	20.1989	18.4676	0.990254	0.965756	no	no
chr1	185087217	185260913	NM_001105518	1.85426	3.8437	1.89507	0.959025	0.997825	no	no
chr1	185265521	185286461	NM_006469	22.0515	23.0689	24.5727	0.997825	0.997185	no	no	Highest expression quantile
chr1	185292978	185304171	NR_038424	0	0	0	1	1	no	no		Highest DNA methylation quantile
chr1	185703682	186446655	NM_031935	2.61079	1.80462	0.976929	0.997825	0.987703	no	no	Highest expression quantile	Highest DNA methylation quantile
chr1	186640943	186649559	NM_000963	0	0.359055	0.264486	1	1	no	no
chr1	186798031	186958113	NM_024420	4.00515	1.5412	1.14473	0.939258	0.927098	no	no
chr1	190066796	190446759	NM_199051	0	0	0	1	1	no	no
chr1	190594019	190770788	NR_033922	0	0	0	1	1	no	no
chr1	192127591	192154945	NM_130782	0	0	0	1	1	no	no
chr1	192286121	192336414	NM_001039152	0	0	0	1	1	no	no
chr1	192544856	192549159	NM_002922	0	0	0	1	1	no	no
chr1	192605267	192629440	NM_002927	0	0	0	1	1	no	no
chr1	192778168	192781407	NM_002923	7.73309	11.0949	4.19861	0.987566	0.967724	no	no
chr1	192981495	193060906	NM_001042369	32.1017	32.5441	38.6423	0.997825	0.993317	no	no
chr1	193065594	193075244	NM_001243399	19.5191	12.4795	17.0251	0.981655	0.997825	no	no
chr1	193091087	193223942	NM_024529	10.7757	9.59537	12.7604	0.997185	0.993017	no	no
chr1	196194909	196577561	NM_001287819	3.15624	1.17953	1.24447	0.912652	0.921081	no	no	Highest expression quantile
chr1	196621007	196716634	NM_000186	0	0.0713685	0	1	1	no	no
chr1	196743929	196763203	NM_001166624	0	1.44996	0.903744	1	1	no	no		Highest DNA methylation quantile
chr1	196788860	196801319	NM_002113	0	0	0	1	1	no	no
chr1	196857143	196887843	NM_001201550	0	1.13066	0	1	1	no	no		Highest DNA methylation quantile
chr1	196912933	196928356	NM_005666	0	0	0	1	1	no	no
chr1	196946666	196978803	NM_030787	0	0	0	1	1	no	no
chr1	197008320	197036397	NM_001994	0	0	0	1	1	no	no
chr1	197053256	197115824	NM_001206846	43.2518	45.3584	27.6848	0.997825	0.926254	no	no
chr1	197122813	197169672	NM_194314	6.66829	4.55534	4.90546	0.939258	0.961515	no	no
chr1	197170591	197447585	NM_001193640	0	0	0.44384	1	1	no	no
chr1	197473878	197744623	NM_001195215	6.54362	4.06121	5.12024	0.939258	0.986059	no	no	Highest expression quantile
chr1	197871681	197876497	NM_001024594	3.84005	2.90608	6.47552	0.997825	0.993578	no	no
chr1	197881634	197899273	NM_001014434	0.0800012	0.484335	0	1	1	no	no
chr1	198126107	198291548	NM_133494	17.3772	16.6433	23.8239	0.997825	0.942235	no	no
chr1	198492351	198510075	NM_133262	0	0.974925	0	1	1	no	no
chr1	198608097	198726605	NM_001267798	0	0.413349	0	1	1	no	no		Highest DNA methylation quantile
chr1	198777131	198906558	NR_040073	9.18528	4.17075	0	0.980878	0.116763	no	no
chr1	199996729	200146550	NM_001276464	3.19593	0.214298	0	0.893066	0.0147075	no	yes		Highest DNA methylation quantile
chr1	200311671	200342920	NR_040064	0	0	0	1	1	no	no
chr1	200374074	200379186	NM_001281293	15.2348	15.1584	13.5037	0.997825	0.996224	no	no
chr1	200520624	200589862	NM_014875	7.82247	9.8995	6.73794	0.97857	0.993783	no	no	Highest expression quantile
chr1	200613164	200639126	NM_001031725	20.8792	12.8259	11.5176	0.939258	0.925938	no	no
chr1	200708685	200829831	NM_203459	12.5832	13.0889	12.3838	0.997825	0.997825	no	no
chr1	200842082	200843306	NM_005298	0	0	0	1	1	no	no
chr1	200860626	200884864	NM_001142569	1.97335	2.31121	0.432143	0.997825	0.931939	no	no		Highest DNA methylation quantile
chr1	200938513	200992828	NM_001252100	0.0610767	1.09495	0.84347	1	1	no	no
chr1	201008639	201081694	NM_000069	0	0	0	1	1	no	no		Highest DNA methylation quantile
chr1	201083080	201084500	NM_001270601	0	0.229843	0.465592	1	1	no	no
chr1	201103898	201140710	NM_001288564	42.7702	41.6154	67.5747	0.997825	0.927098	no	no	Highest expression quantile
chr1	201159952	201198080	NM_001164586	0	0.0362043	0	1	1	no	no		Highest DNA methylation quantile
chr1	201252579	201302121	NM_000299	0	0.108091	0	1	1	no	no
chr1	201328135	201346828	NM_000364	0	1.03107	0	1	1	no	no
chr1	201349965	201368669	NM_005558	0	0.424851	0	1	1	no	no
chr1	201372894	201390874	NM_003281	0	0.047155	0	1	1	no	no
chr1	201434606	201438299	NM_012396	9.71312	18.5031	24.8172	0.935106	0.813706	no	no
chr1	201452657	201476387	NM_001193570	21.8861	53.6617	55.306	0.353009	0.322271	no	no
chr1	201489031	201489720	NR_026667	5.68927	4.0185	13.9547	0.997659	0.94688	no	no
chr1	201617449	201853422	NM_001167738	0.741651	1.17134	0.346026	1	1	no	no
chr1	201857796	201861715	NM_198149	0	1.44725	0	1	1	no	no
chr1	201865583	201915716	NM_012134	4.07994	1.48801	1.50713	0.927098	0.927098	no	no
chr1	201924618	201939789	NM_006335	25.7737	21.3307	20.8262	0.993304	0.990943	no	no	Highest expression quantile
chr1	201951765	201975275	NM_020216	29.7929	41.8001	36.0508	0.939258	0.987342	no	no
chr1	201979689	201986315	NM_001114309	0	1.38565	2.12938	1	0.0329023	no	yes
chr1	202092028	202098634	NM_004767	0	0	0.628405	1	1	no	no
chr1	202102531	202113871	NM_001256129	11.7667	15.2923	19.0495	0.988163	0.939258	no	no
chr1	202116140	202130716	NM_001199797	0	0.565515	0.624853	1	1	no	no
chr1	202137178	202158577	NR_002930	0.0475401	0.179887	0	1	1	no	no
chr1	202163117	202288889	NM_001017403	0	0.712961	0.199847	1	1	no	no
chr1	202300784	202311094	NM_014176	83.5182	44.9766	41.7416	0.891689	0.847013	no	no	Highest expression quantile
chr1	202317829	202557697	NM_001167857	2.93679	4.35061	6.73388	0.982485	0.927098	no	no
chr1	202559724	202679551	NM_001136504	0	0.454249	0.459775	1	1	no	no
chr1	202696531	202777549	NM_006618	12.4274	16.8607	12.6702	0.945458	0.997825	no	no
chr1	202780073	202781041	NR_046325	0	0	0	1	1	no	no
chr1	202794328	202795421	NR_038135	0	0	0	1	1	no	no
chr1	202830881	202844369	NR_002929	0.174639	0.792982	1.07089	1	1	no	no
chr1	202847409	202858385	NM_002871	10.7059	8.37979	5.81462	0.987703	0.927555	no	no
chr1	202860229	202896371	NM_021633	20.2411	18.8015	18.9978	0.997825	0.997825	no	no
chr1	202909959	202927700	NM_015999	70.4227	58.3368	60.0929	0.985161	0.991583	no	no	Highest expression quantile
chr1	202931000	202936404	NM_016243	14.6345	19.2358	25.5836	0.986059	0.935504	no	no
chr1	202955579	202976393	NR_036557	0	0.167574	0	1	1	no	no
chr1	202976533	202993197	NM_138391	11.3167	7.2269	12.7693	0.95838	0.997825	no	no
chr1	203020310	203047864	NM_015053	0.0764335	0.838731	1.58184	1	1	no	no		Highest DNA methylation quantile
chr1	203052256	203055166	NM_002479	0	0.420691	0	1	1	no	no		Highest DNA methylation quantile
chr1	203096835	203136533	NM_000674	0	0.491932	0	1	1	no	no
chr1	203136938	203144942	NM_004997	0	0	0	1	1	no	no		Highest DNA methylation quantile
chr1	203148058	203155922	NM_001276	0	0	0.346924	1	1	no	no		Highest DNA methylation quantile
chr1	203185206	203198860	NM_001256125	0	0	0	1	1	no	no
chr1	203267885	203274453	NR_034150	0	0.35707	0	1	1	no	no
chr1	203274663	203278729	NM_006763	16.1518	22.7165	19.8992	0.945337	0.98857	no	no
chr1	203309748	203320557	NM_002023	0	0.229214	0.82257	1	1	no	no
chr1	203444882	203460479	NM_002725	0	0.099838	0	1	1	no	no
chr1	203463270	203478077	NM_014359	0	0	0	1	1	no	no		Highest DNA methylation quantile
chr1	203595914	203713209	NM_001001396	6.4157	8.03742	6.94453	0.983731	0.997825	no	no	Highest expression quantile
chr1	203734283	203745480	NM_001136190	0	0	0.215226	1	1	no	no
chr1	203764750	203823256	NM_014827	33.8938	29.66	30.0101	0.994072	0.99603	no	no	Highest expression quantile
chr1	203830739	203840280	NM_003094	19.529	19.3587	18.5532	0.997825	0.997825	no	no
chr1	204001574	204010392	NR_027902	0	0	0	1	1	no	no		Highest DNA methylation quantile
chr1	204042245	204096871	NM_005686	6.21533	3.58201	2.78516	0.939258	0.920632	no	no
chr1	204100189	204121307	NM_018208	12.2951	14.7712	11.6625	0.993578	0.997825	no	no
chr1	204123943	204135465	NM_000537	2.34319	0	0	0.27195	0.27195	no	no
chr1	204159468	204165619	NM_002256	0	0	0	1	1	no	no		Highest DNA methylation quantile
chr1	204167287	204183220	NM_198447	0	0	0	1	1	no	no
chr1	204187978	204329057	NM_014935	0.333648	1.10711	0.511485	1	1	no	no
chr1	204337557	204338847	NR_027022	0	0	0	1	1	no	no
chr1	204372491	204380944	NM_032833	28.4214	21.2327	24.3859	0.944342	0.99314	no	no
chr1	204391757	204459474	NM_002646	1.02499	0.964887	1.3797	1	1	no	no		Highest DNA methylation quantile
chr1	204485506	204527248	NM_001204171	16.8042	11.3769	12.3951	0.934897	0.940973	no	no
chr1	204586302	204654597	NM_006338	0.247217	3.51042	0.284275	0.934012	1	no	no
chr1	204797781	204991950	NM_001005388	0.2423	0.305192	2.22957	1	0.927098	no	no
chr1	205012339	205047171	NM_005076	0	0.0937862	0	1	1	no	no
chr1	205052256	205053588	NM_203376	5.4011	0.123862	0	0.939258	0.0147075	no	yes
chr1	205055269	205091150	NM_001193272	13.0596	14.5314	9.42278	0.997185	0.954364	no	no		Highest DNA methylation quantile
chr1	205111630	205180727	NM_015375	5.23571	4.6804	4.2721	0.997461	0.991333	no	no
chr1	205197037	205242471	NM_001242925	1.07091	3.08091	3.61822	0.930263	0.906422	no	no
chr1	205271190	205290883	NM_030952	1.21485	1.05072	1.68501	1	1	no	no
chr1	205305192	205326218	NM_001271863	0	0.557028	0	1	1	no	no
chr1	205342379	205391214	NR_038425	0	0	0	1	1	no	no		Highest DNA methylation quantile
chr1	205404013	205425214	NR_103783	0	0.05801	0	1	1	no	no
chr1	205473683	205501921	NM_002596	2.80772	2.12483	2.05431	0.99551	0.993656	no	no
chr1	205523400	205525763	NR_027086	0	0	0.131261	1	1	no	no		Highest DNA methylation quantile
chr1	205538111	205572046	NM_181644	0.0476257	2.09045	0	0.939258	1	no	no
chr1	205577070	205602000	NM_001973	3.53406	6.34477	4.91882	0.906422	0.970606	no	no
chr1	205626980	205649630	NM_033102	4.42286	3.21502	1.15979	0.990048	0.897538	no	no
chr1	205681946	205719372	NM_022731	163.811	105.247	122.345	0.939258	0.9637	no	no	Highest expression quantile
chr1	205737113	205744610	NM_001135662	2.53054	3.96189	6.62518	0.978794	0.905835	no	no
chr1	205758220	205782161	NM_173854	4.97319	8.03908	7.9899	0.939258	0.939258	no	no
chr1	205797149	205819276	NM_152491	0	0	0	1	1	no	no		Highest DNA methylation quantile
chr1	205831206	205865215	NR_046097	4.48678	2.69299	3.08337	0.974388	0.989637	no	no		Highest DNA methylation quantile
chr1	205882176	205912588	NM_052934	0.483242	0	0	1	1	no	no
chr1	206138439	206155074	NM_001287385	2.00005	0.504529	0.170335	0.942316	0.939258	no	no
chr1	206224282	206231482	NM_000707	0	0	0	1	1	no	no		Highest DNA methylation quantile
chr1	206238881	206288236	NM_001007544	0	0	0	1	1	no	no		Highest DNA methylation quantile
chr1	206317458	206332104	NM_001910	1.00458	0.0743072	0	1	1	no	no
chr1	206516199	206637783	NM_001170637	6.6467	5.45179	4.26072	0.994029	0.948489	no	no	Highest expression quantile	Highest DNA methylation quantile
chr1	206643585	206670223	NM_001193321	0.527843	2.78235	0.98938	0.923714	1	no	no
chr1	206680878	206762616	NM_182663	1.73217	5.64807	7.88072	0.875645	0.717873	no	no
chr1	206764973	206785904	NM_001201478	32.9203	15.5166	34.4255	0.753155	0.997825	no	no	Highest expression quantile
chr1	206808880	206822542	NM_001004023	4.98861	7.33955	4.18604	0.981655	0.997825	no	no
chr1	206858364	206907630	NM_004759	17.3202	16.7872	12.8829	0.997825	0.964407	no	no
chr1	206940947	206945839	NM_000572	0	0	0	1	1	no	no
chr1	206972214	207016326	NM_013371	0	0	0	1	1	no	no
chr1	207039153	207042568	NM_018724	0	0	0	1	1	no	no		Highest DNA methylation quantile
chr1	207070787	207095378	NM_001185156	0	0.197302	0	1	1	no	no
chr1	207101866	207119811	NM_002644	0	0.206328	0	1	1	no	no
chr1	207131311	207143970	NM_001122979	0	0.217033	0	1	1	no	no
chr1	207191865	207206101	NM_001083924	0	0	0	1	1	no	no		Highest DNA methylation quantile
chr1	207217193	207226325	NM_001276320	10.4101	7.16197	9.594	0.939258	0.997825	no	no
chr1	207226619	207254368	NM_001018053	3.95457	3.85428	3.94169	0.997825	0.997825	no	no
chr1	207262211	207273337	NM_000716	0	1.87184	0	0.56203	1	no	no
chr1	207277606	207318317	NM_000715	0	0	0	1	1	no	no
chr1	207494816	207534311	NM_000574	18.5453	24.4558	19.0286	0.967478	0.997825	no	no
chr1	207627644	207663240	NM_001006658	1.36827	0.0738804	0.449029	1	1	no	no
chr1	207669472	207815110	NM_000573	0	0	0	1	1	no	no	Highest expression quantile
chr1	207818457	207897036	NM_175710	0	0	0	1	1	no	no
chr1	207925382	207968861	NM_002389	36.1741	22.2377	24.8109	0.912079	0.939258	no	no	Highest expression quantile
chr1	207975196	207975284	NR_029832	0	0	0	1	1	no	no
chr1	207975787	207975868	NR_029518	0	0	0	1	1	no	no
chr1	207991723	207995941	NR_026817	0	1.11603	0.141296	1	1	no	no		Highest DNA methylation quantile
chr1	208059882	208084683	NM_001025109	1.70224	0.754122	0	1	1	no	no
chr1	208195587	208417665	NM_025179	1.71259	3.9754	1.81759	0.78989	1	no	no
chr1	209602167	209605892	NM_001104548	0	0.203311	0	1	1	no	no		Highest DNA methylation quantile
chr1	209757044	209787284	NM_020439	0	0.493941	0	1	1	no	no
chr1	209788217	209825820	NM_000228	1.97284	4.32168	3.56394	0.956351	0.984181	no	no
chr1	209848669	209849735	NM_015714	1.45751	0.919178	7.8203	1	0.939258	no	no
chr1	209859524	209908295	NM_001206741	0	0	0	1	1	no	no		Highest DNA methylation quantile
chr1	209929376	209957890	NM_001287754	1.25382	1.51389	1.92212	1	1	no	no
chr1	209958967	209979520	NM_001206696	0.0456454	0.932817	0.55988	1	1	no	no
chr1	210001311	210030910	NM_014388	4.71467	6.12136	4.96686	0.975943	0.997825	no	no
chr1	210111518	210337633	NM_001146261	0.117189	1.74528	1.91669	1	0.845437	no	no
chr1	210404803	210416440	NM_019605	7.17107	7.52018	9.26581	0.997825	0.993275	no	no
chr1	210501595	210849638	NM_001122834	6.50334	4.15241	7.39062	0.953317	0.997659	no	no	Highest expression quantile
chr1	210851656	211307457	NM_002238	0	0.125321	0.0362486	1	1	no	no
chr1	211432707	211489725	NM_001136223	9.01628	6.94238	12.229	0.984407	0.97036	no	no
chr1	211499956	211548286	NM_001033910	6.86534	2.32265	4.58571	0.817683	0.95611	no	no
chr1	211556096	211605877	NR_026761	17.9446	3.77226	7.64146	0.927098	0.939258	no	no
chr1	211649863	211666259	NM_001164688	0	0	0	1	1	no	no
chr1	211748380	211752099	NM_021194	12.0219	7.7872	9.05863	0.957671	0.987408	no	no
chr1	211831598	211848972	NM_001204182	20.4954	16.0307	20.6044	0.98413	0.997825	no	no
chr1	211916798	212004114	NM_014873	21.0739	20.2727	19.7658	0.997825	0.997825	no	no
chr1	212113740	212278348	NM_001286229	32.5524	26.9613	29.4381	0.99314	0.997659	no	no
chr1	212458878	212535205	NM_001199756	13.1069	12.4814	13.0891	0.997825	0.997825	no	no
chr1	212537815	212588267	NM_001198862	9.56589	9.06126	7.89633	0.997825	0.996366	no	no
chr1	212606228	212619721	NM_013349	42.8399	35.508	48.5587	0.993578	0.997185	no	no
chr1	212738675	212794119	NM_001030287	43.7602	31.8959	43.3537	0.942985	0.997825	no	no
chr1	212797788	212800120	NM_153606	0	0.0657408	0	1	1	no	no		Highest DNA methylation quantile
chr1	212859758	212873327	NM_018664	0	2.8735	0	0.476007	1	no	no
chr1	212899494	212965139	NM_001042549	4.42271	3.2387	3.77402	0.955993	0.993578	no	no		Highest DNA methylation quantile
chr1	212965169	212990167	NM_001042552	5.2572	6.10779	13.5544	0.997659	0.80125	no	no
chr1	213003484	213020991	NM_001024601	0	0	0	1	1	no	no
chr1	213029945	213031480	NR_027285	1.90032	0.378106	0	0.969558	0.820651	no	no
chr1	213031596	213072705	NM_014053	5.38785	6.25042	5.93506	0.995841	0.997825	no	no
chr1	213123886	213164927	NM_001136474	3.90963	0.961595	1.12378	0.880188	0.894728	no	no
chr1	213165523	213189168	NM_144567	10.2799	7.55917	11.3568	0.965116	0.997659	no	no
chr1	213224574	213446808	NM_001136138	13.1311	8.90437	10.7052	0.939258	0.987738	no	no
chr1	214098091	214099996	NR_046189	0	0	0	1	1	no	no
chr1	214161277	214214847	NM_001270616	0.719957	0.19333	0.284823	1	1	no	no
chr1	214454564	214510477	NM_020197	19.3347	22.2786	21.035	0.997185	0.997825	no	no
chr1	214522038	214725024	NM_005401	4.79517	7.46939	7.67252	0.927098	0.925938	no	no
chr1	214776531	214837914	NM_016343	69.3916	61.4517	43.8838	0.996423	0.927098	no	no
chr1	215178884	215410436	NM_001017424	0.120467	0	0	1	1	no	no
chr1	215740734	215795149	NM_016121	30.0263	25.4652	24.6511	0.991333	0.984345	no	no
chr1	215796235	216596738	NM_007123	0.109002	0.0899897	0.121528	1	1	no	no
chr1	216676587	217311097	NM_001134285	0	0	0	1	1	no	no
chr1	217603833	217804409	NM_018040	7.28331	16.0107	11.4312	0.878048	0.948489	no	no
chr1	217804694	218040484	NM_138796	0.895112	2.16769	1.64666	1	1	no	no
chr1	218066241	218094146	NR_048550	0	0	0	1	1	no	no		Highest DNA methylation quantile
chr1	218458628	218511325	NM_016052	13.4746	6.42192	7.04804	0.616103	0.764408	no	no		Highest DNA methylation quantile
chr1	218517537	218617961	NM_001135599	2.28587	1.35919	1.85225	0.963319	0.996769	no	no
chr1	219254316	219347130	NR_038845	0	0.294721	0.597015	1	1	no	no		Highest DNA methylation quantile
chr1	219347191	219386207	NM_138794	8.10085	6.46196	16.782	0.99537	0.925938	no	no	Highest expression quantile
chr1	220046618	220321383	NR_002753	0	0	0	1	1	no	no	Highest expression quantile
chr1	220321609	220445843	NM_012414	11.5572	9.08041	12.9794	0.982485	0.997185	no	no	Highest expression quantile
chr1	220701524	220837799	NM_001286124	4.00748	7.27513	8.20739	0.939258	0.923277	no	no
chr1	220863627	220872499	NM_024709	7.74949	5.25798	5.22313	0.968029	0.967834	no	no	Highest expression quantile
chr1	220921675	220957596	NM_017898	13.3573	8.98538	7.65297	0.972284	0.940537	no	no
chr1	220960038	220987741	NM_022746	13.5982	16.534	21.5411	0.993578	0.939258	no	no
chr1	221006104	221058400	NM_021958	0.534764	4.51914	3.55246	0.927098	0.932915	no	no
chr1	221503269	221509638	NR_024236	0.647127	0.261191	0.264547	1	1	no	no
chr1	221874763	221915516	NM_007207	2.24391	4.13208	5.42781	0.961163	0.936752	no	no
chr1	222695601	222721444	NM_024746	0.780103	0.885551	0.119591	1	1	no	no
chr1	222731243	222763275	NM_001201536	6.48388	3.21558	8.44888	0.941624	0.993578	no	no
chr1	222791443	222841351	NM_198551	8.27236	16.323	13.3981	0.685651	0.917885	no	no	Highest expression quantile
chr1	222841354	222885864	NM_022831	2.37586	1.54829	1.71994	0.99314	0.995841	no	no
chr1	222885894	222908538	NM_001288579	22.0094	18.8407	16.1322	0.993578	0.943382	no	no
chr1	222910557	222924002	NM_207468	0	0	0	1	1	no	no		Highest DNA methylation quantile
chr1	222988430	223179337	NM_032890	1.8814	1.00853	1.38202	1	1	no	no
chr1	223282747	223316624	NM_003268	0.227646	0.792479	1.04695	1	1	no	no
chr1	223394160	223537544	NM_001037175	0	0	0	1	1	no	no
chr1	223566714	223568812	NM_152610	0	0	0	1	1	no	no
chr1	223714971	223853436	NM_001143962	0	0	0.597444	1	1	no	no
chr1	223889294	223963720	NM_001146068	49.2791	51.9491	56.8103	0.997825	0.993578	no	no	Highest expression quantile
chr1	223967594	224033674	NM_001031685	21.8939	21.6534	19.2577	0.997825	0.993906	no	no
chr1	224301788	224349749	NM_001136115	17.6551	15.8929	22.9314	0.997185	0.962533	no	no
chr1	224370909	224381142	NM_003676	55.7735	69.6702	58.9823	0.975807	0.997825	no	no
chr1	224415035	224517891	NM_001243146	24.4692	13.7319	16.9291	0.897234	0.939258	no	no
chr1	224544512	224567153	NM_001277197	93.326	71.3323	73.5689	0.9634	0.973771	no	no	Highest expression quantile
chr1	224572844	224622001	NM_001115113	11.7117	12.5253	11.0124	0.997825	0.997825	no	no
chr1	224804178	224928249	NM_152495	1.19376	0.967943	0	1	1	no	no
chr1	225117355	225586996	NM_001145154	34.2612	42.4123	60.9827	0.992513	0.926504	no	no	Highest expression quantile	Highest DNA methylation quantile
chr1	225589203	225616557	NM_002296	64.7054	57.2065	47.592	0.994036	0.939258	no	no	Highest expression quantile
chr1	225674533	225840845	NM_001008493	34.0369	23.9548	25.1531	0.939258	0.942316	no	no	Highest expression quantile
chr1	225965514	225978168	NM_001130440	105.659	71.1762	84.8086	0.933901	0.973213	no	no
chr1	225997796	226070420	NM_000120	10.643	20.2321	12.237	0.939258	0.997825	no	no
chr1	226073981	226076846	NM_020997	0	0	0	1	1	no	no
chr1	226107576	226112040	NM_001271681	65.8725	49.6638	54.9288	0.954822	0.98857	no	no
chr1	226124297	226129083	NM_001172425	0	0.446138	0	1	1	no	no		Highest DNA methylation quantile
chr1	226170402	226187066	NM_152608	39.6202	29.1377	30.4063	0.942123	0.958186	no	no
chr1	226250407	226259703	NM_002107	5.06198	4.3307	6.9212	0.997825	0.996423	no	no
chr1	226332379	226374423	NM_022735	31.5871	32.1088	33.4915	0.997825	0.997825	no	no
chr1	226411318	226414756	NM_001282402	0.102477	1.47458	0	1	1	no	no
chr1	226418849	226497449	NM_001270409	33.3089	15.8521	27.4957	0.596948	0.984998	no	no
chr1	226548391	226595801	NM_001618	110.906	150.796	131.022	0.943567	0.991486	no	no	Highest expression quantile
chr1	226736500	226796915	NM_001003665	0.222029	0.186698	0.567289	1	1	no	no
chr1	226819390	226926876	NM_002221	3.41612	2.53825	5.04651	0.986285	0.95462	no	no
chr1	227058272	227083804	NM_000447	7.95569	9.09807	15.9912	0.997659	0.91035	no	no
chr1	227127937	227175246	NM_020247	22.7065	31.7953	35.6431	0.940238	0.927098	no	no		Highest DNA methylation quantile
chr1	227177565	227505826	NM_003607	15.5932	16.4502	14.5961	0.997825	0.997825	no	no	Highest expression quantile
chr1	227751219	227865144	NM_178549	14.6474	11.5746	9.41583	0.993578	0.944733	no	no		Highest DNA methylation quantile
chr1	227884732	227885408	NR_036753	0	8.28148	0	0.917268	1	no	no
chr1	227916239	227968932	NR_024485	6.84949	3.20515	10.3898	0.980878	0.99314	no	no
chr1	228003417	228034171	NM_183062	0	1.07553	0	1	1	no	no
chr1	228109164	228135676	NM_003395	0	2.83141	0.273123	0.210378	1	no	no
chr1	228194722	228248972	NM_033131	0	0.20223	1.02414	1	1	no	no
chr1	228270360	228286913	NM_001024226	171.509	197.579	190.242	0.993578	0.997185	no	no	Highest expression quantile
chr1	228288427	228291022	NM_024319	18.358	21.74	22.9314	0.99603	0.99314	no	no
chr1	228294379	228297013	NM_181441	79.3742	48.1433	76.0596	0.939258	0.997825	no	no	Highest expression quantile
chr1	228327784	228336655	NM_000858	73.7822	109.001	100.294	0.939258	0.947366	no	no	Highest expression quantile
chr1	228337414	228347527	NM_020435	0	0.771158	0.260355	1	1	no	no
chr1	228351786	228353213	NR_103539	0	3.42973	5.78022	0.826255	0.617715	no	no
chr1	228353428	228369958	NM_001010867	1.92261	2.96455	3.13159	0.955078	0.941575	no	no
chr1	228391206	228566575	NM_001098623	0.985753	0.986999	1.36583	1	1	no	no
chr1	228581376	228594517	NM_145214	3.86593	12.0402	7.75006	0.746735	0.939257	no	no	Highest expression quantile
chr1	228595635	228604583	NM_001024940	0.117087	0.454808	3.16047	1	0.939258	no	no		Highest DNA methylation quantile
chr1	228612545	228613026	NM_003493	0.660946	48.5186	4.05295	0.939258	0.970606	no	no
chr1	228645064	228645560	NM_033445	491.215	273.94	676.099	0.81022	0.939258	no	no
chr1	228645807	228646259	NM_175055	665.767	371.603	821.701	0.797226	0.979149	no	no
chr1	228649774	228649853	NR_039812	0	0	0	1	1	no	no
chr1	228675067	228683889	NM_001010858	39.0191	35.8361	37.3612	0.997659	0.997825	no	no	Highest expression quantile
chr1	228698059	228699989	NM_001287262	0	0	0	1	1	no	no		Highest DNA methylation quantile
chr1	228780393	228882416	NM_021205	24.8919	15.7165	24.6979	0.927098	0.997825	no	no	Highest expression quantile
chr1	229406808	229441640	NM_001271998	17.2476	15.621	16.4462	0.997825	0.997825	no	no
chr1	229456751	229478688	NM_145257	18.6251	19.306	17.766	0.997825	0.997825	no	no	Highest expression quantile
chr1	229566992	229569843	NM_001100	0.286774	0.217025	1.31888	1	1	no	no
chr1	229577043	229644088	NM_018230	46.0821	50.1932	57.0589	0.997659	0.976732	no	no		Highest DNA methylation quantile
chr1	229652328	229694442	NM_012089	37.7736	24.9843	26.4697	0.929554	0.939258	no	no
chr1	229728865	229761794	NM_001025247	29.7108	26.9743	30.2411	0.997185	0.997825	no	no	Highest expression quantile
chr1	229761980	229795946	NM_014777	14.127	20.1396	14.1058	0.939258	0.998023	no	no
chr1	230202955	230417875	NM_004481	13.9558	17.9974	20.1281	0.97036	0.939258	no	no
chr1	230457391	230561674	NM_001258311	3.93373	2.84368	5.67042	0.991419	0.980257	no	no
chr1	230778201	230829731	NM_001145036	27.6438	12.1896	16.6633	0.561217	0.917885	no	no
chr1	230838271	230850336	NM_000029	0	0	0	1	1	no	no
chr1	230883129	230937749	NM_006615	0	0	1.18189	1	1	no	no
chr1	230972864	231005335	NM_001136494	9.46404	22.0807	26.7593	0.552998	0.260367	no	no
chr1	231041986	231114618	NM_001122835	17.7781	11.979	14.9803	0.939258	0.993352	no	no
chr1	231114822	231136479	NM_022786	18.4517	16.1035	23.9524	0.997461	0.986686	no	no
chr1	231154703	231175995	NM_198552	18.5541	69.0494	30.6315	0.927098	0.939258	no	no
chr1	231298673	231357314	NM_001004342	0.0444955	0.05051	0.204636	1	1	no	no
chr1	231359508	231413719	NM_014236	49.2853	27.5781	38.6933	0.900355	0.982341	no	no
chr1	231468481	231473578	NM_175876	10.5492	9.75757	5.56459	0.997825	0.893347	no	no
chr1	231473681	231490769	NM_001010984	17.7879	12.8561	10.414	0.948228	0.917268	no	no
chr1	231499496	231560790	NM_022051	20.268	15.0337	19.013	0.943368	0.997825	no	no
chr1	231611509	231612271	NR_033826	0	0	0	1	1	no	no
chr1	231664398	232177019	NM_001012957	51.1382	38.3772	46.4389	0.951197	0.997185	no	no
chr1	232533711	232651243	NM_020808	12.0431	8.22268	9.75024	0.939258	0.984181	no	no		Highest DNA methylation quantile
chr1	232940637	232946092	NM_019090	0	0.319978	0	1	1	no	no		Highest DNA methylation quantile
chr1	233086369	233114219	NM_032324	68.3898	45.3616	59.9099	0.939258	0.996423	no	no
chr1	233119881	233431459	NM_014801	11.2204	5.95034	6.52009	0.853959	0.909518	no	no		Highest DNA methylation quantile
chr1	233463513	233520894	NM_032435	15.0197	19.7355	12.0947	0.957877	0.982341	no	no
chr1	233749749	233808258	NM_002245	8.31137	5.14627	8.25296	0.95838	0.997825	no	no
chr1	234040678	234460262	NM_173508	0.963446	0.208319	0.949482	1	1	no	no
chr1	234509213	234519795	NM_001012985	40.8263	30.7204	34.2552	0.987738	0.996366	no	no
chr1	234527058	234614849	NM_005646	22.6473	16.8548	20.4972	0.949461	0.997185	no	no	Highest expression quantile
chr1	234663636	234667525	NR_038426	0	0	0	1	1	no	no		Highest DNA methylation quantile
chr1	234740014	234745271	NM_001077397	23.8974	22.5545	28.0122	0.997825	0.991847	no	no
chr1	234765056	234770526	NR_033927	0	0	0	1	1	no	no
chr1	234859788	234867390	NR_038856	0.360759	0	0	1	1	no	no
chr1	235272657	235292256	NM_014765	187.795	118.58	135.924	0.982341	0.993578	no	no	Highest expression quantile
chr1	235294497	235324571	NM_001161533	38.2025	25.3133	39.6151	0.939258	0.997825	no	no
chr1	235330209	235491532	NM_001206794	12.8913	11.932	13.0625	0.997825	0.997825	no	no
chr1	235491752	235507844	NM_001037277	23.6547	13.7848	13.3141	0.925227	0.893066	no	no
chr1	235530674	235667781	NM_001079515	37.824	18.5254	21.4904	0.927098	0.939258	no	no
chr1	235710984	235814054	NM_001098721	4.1649	2.86931	1.56217	0.972877	0.891689	no	no	Highest expression quantile
chr1	235824330	236047008	NM_000081	7.27692	4.83597	5.33099	0.939258	0.964048	no	no
chr1	236139131	236228481	NM_002508	23.6944	25.5036	22.3838	0.997825	0.997825	no	no
chr1	236305831	236372209	NM_003272	0.50276	4.41356	2.46636	0.934012	0.939258	no	no
chr1	236378421	236445339	NM_019891	5.91261	4.44569	4.85368	0.982675	0.993578	no	no
chr1	236557679	236648008	NM_080738	7.77891	4.58303	5.80239	0.940238	0.986599	no	no
chr1	236681513	236767841	NM_006499	0.132505	3.24739	1.35817	0.940938	1	no	no	Highest expression quantile
chr1	236849753	236927927	NM_001103	0.196427	1.15954	1.20455	1	1	no	no
chr1	236958580	237067281	NM_000254	25.3636	26.7021	26.0314	0.997825	0.997825	no	no	Highest expression quantile	Highest DNA methylation quantile
chr1	237167402	237167718	NM_001276687	0	0	0	1	1	no	no		Highest DNA methylation quantile
chr1	237205701	237997288	NM_001035	1.7981	3.91763	5.31989	0.74633	0.243367	no	no		Highest DNA methylation quantile
chr1	238025474	238091619	NR_027247	0.506483	0.766595	1.55289	1	1	no	no
chr1	238643683	238649317	NR_015407	0	2.21195	1.92031	0.249663	1	no	no
chr1	239792372	240072717	NM_000740	3.71111	5.67207	4.35054	0.976597	0.997825	no	no
chr1	240170823	240176560	NR_036695	0	0	0	1	1	no	no		Highest DNA methylation quantile
chr1	240255184	240638489	NM_020066	1.48621	0.674844	1.45816	1	1	no	no
chr1	240652872	240775462	NM_022469	0	0.175912	0	1	1	no	no
chr1	240938813	241520530	NR_036069	0	0	0	1	1	no	no
chr1	241660856	241683085	NM_000143	17.7782	24.5539	29.2982	0.963319	0.935504	no	no
chr1	241695433	241803701	NM_003679	0	0	0	1	1	no	no
chr1	241815579	241965434	NM_144625	0	0	0	1	1	no	no		Highest DNA methylation quantile
chr1	242011492	242053241	NM_003686	34.5906	43.4149	40.206	0.973524	0.993304	no	no	Highest expression quantile	Highest DNA methylation quantile
chr1	242158791	242162385	NM_001004343	1.8679	0.848153	1.7181	1	1	no	no
chr1	242251688	242687998	NM_001195811	0	0	0	1	1	no	no
chr1	243219615	243265046	NR_029401	0	0.347059	0	1	1	no	no
chr1	243287729	243418708	NM_001042404	10.7854	8.1455	8.45332	0.95838	0.972325	no	no
chr1	243419306	244006886	NM_006642	7.81505	7.94648	12.477	0.997825	0.990431	no	no		Highest DNA methylation quantile
chr1	244080703	244210619	NR_033883	0	0	0	1	1	no	no
chr1	244212240	244220780	NM_001278196	18.2774	12.0395	11.7679	0.939258	0.936752	no	no
chr1	244515936	244552388	NM_001012970	0	0	0	1	1	no	no
chr1	244571793	244615436	NM_001126	40.3805	21.4403	29.0277	0.790754	0.939258	no	no
chr1	244624672	244803662	NM_001130957	0	0.197476	0.800424	1	1	no	no
chr1	244816351	244872334	NM_016076	45.4834	42.3421	44.199	0.997825	0.997825	no	no
chr1	244998638	245010243	NM_198076	12.2981	6.62822	4.40696	0.963821	0.939258	no	no	Highest expression quantile
chr1	245013601	245027827	NM_004501	190.605	190.177	179.039	0.997825	0.997825	no	no	Highest expression quantile
chr1	245133170	245288530	NM_001143943	13.1176	2.83826	8.36311	0.825881	0.973213	no	no
chr1	245318286	245866428	NM_018012	0.313502	0	0.280351	1	1	no	no
chr1	245912641	246670644	NM_001167740	5.57389	5.27667	4.35372	0.997825	0.997185	no	no
chr1	246679340	246687589	NR_040002	0	0	0	1	1	no	no
chr1	246703862	246729565	NM_022366	3.85413	5.30315	7.16172	0.993578	0.95462	no	no
chr1	246729638	246831884	NM_001139459	3.05348	3.22856	1.18436	0.997825	0.927098	no	no
chr1	246887377	246931440	NM_016002	9.19892	7.76246	7.8622	0.997185	0.997185	no	no
chr1	246952918	246954788	NR_015422	0	0	0	1	1	no	no
chr1	247002401	247094726	NM_015446	5.62178	5.13527	2.99619	0.997825	0.907943	no	no
chr1	247108848	247242115	NM_001204220	8.4825	7.53574	10.7536	0.997825	0.994936	no	no
chr1	247263263	247267674	NM_001142572	4.86823	0.644726	0.186569	0.927098	0.939258	no	no
chr1	247273461	247275719	NM_207401	0	0.340528	0.275923	1	1	no	no
chr1	247285276	247335318	NM_001243740	25.5134	17.6576	14.2565	0.953413	0.927098	no	no
chr1	247365268	247365362	NR_037480	0	0	0	1	1	no	no
chr1	247419373	247420447	NM_173858	0	0	0	1	1	no	no
chr1	247463621	247495045	NM_032752	3.49122	2.07593	2.03889	0.983549	0.981729	no	no
chr1	247579457	247612406	NM_001079821	0	0	0	1	1	no	no
chr1	247614330	247615284	NM_001004492	0	0	0	1	1	no	no		Highest DNA methylation quantile
chr1	247654369	247655711	NM_001004698	0	0	0	1	1	no	no
chr1	247670359	247740992	NM_001281834	0	0	0	1	1	no	no
chr1	247751661	247752615	NM_001001915	0	0	0	1	1	no	no
chr1	247768887	247769817	NM_001001914	0	0	0	1	1	no	no
chr1	247835419	247836343	NM_001005487	0	0	0	1	1	no	no
chr1	247875130	247876057	NM_001005286	0	0	0	1	1	no	no
chr1	247920763	247921708	NM_012353	0	0	0	1	1	no	no
chr1	247978101	247979031	NM_001001966	0	0	0	1	1	no	no
chr1	248004229	248005198	NM_001001959	0	0	0	1	1	no	no
chr1	248020500	248043438	NM_015431	0.0373607	2.03572	0.343646	0.939258	1	no	no
chr1	248058888	248059833	NM_001001957	0	1.31798	0	1	1	no	no
chr1	248084319	248085258	NM_001005522	0	0	0	1	1	no	no
chr1	248100492	248264224	NM_175911	0	0	0	1	1	no	no
chr1	248285437	248286082	NR_002141	0	0	0	1	1	no	no
chr1	248308449	248309388	NM_001004690	0	0	0	1	1	no	no
chr1	248343287	248344331	NM_001004688	0	0	0	1	1	no	no
chr1	248366369	248367308	NM_001004689	0	0	0	1	1	no	no
chr1	248402230	248403166	NM_017504	0	0	0	1	1	no	no
chr1	248436153	248437116	NM_001004695	0	0	0	1	1	no	no
chr1	248457917	248458880	NM_001004692	0	0	0	1	1	no	no
chr1	248486931	248487870	NM_001004691	0	0	0	1	1	no	no
chr1	248512076	248513015	NM_001001918	0	0	0	1	1	no	no
chr1	248524882	248525929	NM_001004696	0	0	0	1	1	no	no
chr1	248550909	248551836	NM_001005471	0	0	0	1	1	no	no
chr1	248569295	248570405	NM_030904	0	0	0	1	1	no	no
chr1	248616098	248617073	NM_001004136	0	0	0	1	1	no	no
chr1	248636651	248637608	NM_001005495	0	0	0	1	1	no	no
chr1	248651889	248652837	NM_001004697	0	0	0	1	1	no	no
chr1	248684947	248685898	NM_001013355	0	0	0	1	1	no	no
chr1	248721844	248722792	NM_001004694	0	0	0	1	1	no	no
chr1	248737101	248738058	NM_001001821	0	0	0	1	1	no	no
chr1	248756130	248757069	NM_001004693	0	0	0	1	1	no	no
chr1	248789478	248790429	NM_001001964	0	0	0	1	1	no	no
chr1	248801587	248802559	NM_001001827	0	0	0	1	1	no	no
chr1	248813231	248814185	NM_001001824	0	0	0	1	1	no	no
chr1	248844669	248845605	NM_001004734	0	0	0	1	1	no	no
chr1	248902716	248903151	NM_001085474	0	0	0	1	1	no	no
chr1	249104650	249120154	NM_030645	5.96159	3.10174	1.7136	0.939258	0.883434	no	no
chr1	249120575	249120642	NR_036070	0	0	0	1	1	no	no
chr1	249132529	249143714	NM_024836	5.00871	3.89295	4.56554	0.993578	0.997825	no	no
chr1	249144202	249153315	NM_001136036	14.507	4.70337	4.95348	0.841314	0.814755	no	no
chr1	249200441	249213345	NM_001017434	0.505504	1.14903	2.82884	1	0.936752	no	no
chr1_gl000192_random	132568	407510	NR_103556	0	0	0	1	1	no	no
chr10	92827	95178	NM_177987	0.142066	0.107513	0	1	1	no	no		Highest DNA methylation quantile
chr10	180404	300577	NM_001202464	19.9173	15.5131	12.337	0.971686	0.927098	no	no
chr10	320129	735608	NR_027151	0	1.18307	0	1	1	no	no	Highest expression quantile	Highest DNA methylation quantile
chr10	852853	977645	NM_015155	12.4673	10.3584	7.10766	0.987342	0.865208	no	no	Highest expression quantile
chr10	1034348	1063708	NM_012341	25.8974	27.5833	20.4631	0.997825	0.98127	no	no
chr10	1064846	1095061	NR_024628	0	1.37148	0.403689	1	1	no	no
chr10	1102775	1178237	NM_014023	3.52613	2.41436	1.22269	0.981655	0.927098	no	no
chr10	1205707	1210612	NR_015376	0.082901	0.815593	0	1	1	no	no
chr10	1223252	1779670	NR_033387	0	0	0	1	1	no	no		Highest DNA methylation quantile
chr10	2047666	2056542	NR_040253	0	0	0	1	1	no	no
chr10	2118212	2118283	NR_106720	0	0	0	1	1	no	no
chr10	2342512	2357268	NR_038884	0.0349024	0.316962	0.321034	1	1	no	no		Highest DNA methylation quantile
chr10	3109711	3178997	NM_001242339	41.1542	54.0413	41.2501	0.953791	0.997825	no	no		Highest DNA methylation quantile
chr10	3179918	3215033	NR_038284	4.41402	1.08187	0.383404	0.9637	0.942565	no	no		Highest DNA methylation quantile
chr10	3818187	3827473	NM_001160124	2.10603	4.62458	4.44959	0.927098	0.931849	no	no
chr10	4033351	4033451	NR_106726	0	0	0	1	1	no	no
chr10	4249067	4286104	NR_108040	0	0	0	1	1	no	no		Highest DNA methylation quantile
chr10	4426437	4452804	NR_108054	0	0	0	1	1	no	no		Highest DNA methylation quantile
chr10	4692376	4720262	NR_015425	0	0	0	1	1	no	no
chr10	4868368	4890251	NM_001040177	0	0.689596	0	1	1	no	no
chr10	4913858	4958465	NR_026743	0	0	0	1	1	no	no
chr10	5005453	5020158	NM_001353	0	1.66489	4.57705	1	0.0465237	no	yes		Highest DNA methylation quantile
chr10	5029967	5060225	NM_001135241	0.224099	0.127188	2.06566	1	0.929686	no	no
chr10	5090957	5149878	NM_001253908	0.542842	2.38137	1.41879	0.940773	1	no	no
chr10	5196654	5227150	NR_027916	0	0	0	1	1	no	no
chr10	5238797	5260910	NM_001818	0	0	0	1	1	no	no
chr10	5406975	5416169	NM_053049	0	0	0	1	1	no	no
chr10	5435060	5446793	NM_001171864	0	0	0	1	1	no	no
[truncated: 18,222 more rows]

## Sheet: Table S2. lncRNA genes
Chromosome	Start	End	Gene ID	FPKM Control	FPKM Treatment	FPKM Recovery	q value Treatment	q value Recovery	DE acute treatment	DE recovery
chr1	89294	267253	TCONS_l2_00000001	0	0	1.57656	1	1	no	no
chr1	89294	267253	TCONS_l2_00000002	0	0	1.57656	1	1	no	no
chr1	89294	267253	TCONS_l2_00001922	0	0	1.57656	1	1	no	no
chr1	89294	267253	TCONS_l2_00001923	0	0	1.57656	1	1	no	no
chr1	89294	267253	TCONS_00000119	0	0	0	1	1	no	no
chr1	320161	321056	TCONS_00000120	0	0	0	1	1	no	no
chr1	329783	342806	TCONS_l2_00001926	0	0	0	1	1	no	no		FPKM	Fragments per kilobase per million reads
chr1	329783	342806	TCONS_l2_00001927	0	0	0	1	1	no	no		DE	Differentially expressed
chr1	420205	421839	TCONS_l2_00001928	0	0	0	1	1	no	no
chr1	439364	453948	TCONS_l2_00001929	0	0	0	1	1	no	no
chr1	439364	453948	TCONS_l2_00001930	0	0	0	1	1	no	no
chr1	439364	453948	TCONS_l2_00001931	0	0	0	1	1	no	no
chr1	459655	461954	TCONS_00000121	0	0	0	1	1	no	no
chr1	521368	532878	TCONS_00000122	0	0	0	1	1	no	no
chr1	521368	532878	TCONS_00000123	0	0	0	1	1	no	no
chr1	521368	532878	TCONS_00000124	0	0	0	1	1	no	no
chr1	521368	532878	TCONS_00000125	0	0	0	1	1	no	no
chr1	694411	755214	TCONS_00000126	0	0	0	1	1	no	no
chr1	694411	755214	TCONS_l2_00000003	0	53.5712	149.487	1	0.188834	no	no
chr1	694411	755214	TCONS_l2_00000004	0	53.5712	149.487	1	0.188834	no	no
chr1	694411	755214	TCONS_l2_00001938	0	53.5712	149.487	1	0.188834	no	no
chr1	694411	755214	TCONS_l2_00001939	0	53.5712	149.487	1	0.188834	no	no
chr1	694411	755214	TCONS_l2_00001940	0	53.5712	149.487	1	0.188834	no	no
chr1	694411	755214	TCONS_l2_00001941	0	53.5712	149.487	1	0.188834	no	no
chr1	694411	755214	TCONS_l2_00001942	0	53.5712	149.487	1	0.188834	no	no
chr1	694411	755214	TCONS_00000129	0	22.442	0	1	1	no	no
chr1	756055	759075	TCONS_00000779	0	10.8051	0	1	1	no	no
chr1	756055	759075	TCONS_00001909	0	10.8051	0	1	1	no	no
chr1	840486	841186	TCONS_00000796	0	51.8686	144.73	1	0.0664324	no	no
chr1	846814	850351	TCONS_00000032	1.39488	41.2919	40.5396	1	1	no	no
chr1	846814	850351	TCONS_00000134	1.39488	41.2919	40.5396	1	1	no	no
chr1	995079	1002533	TCONS_l2_00000030	0	251.225	166.51	0.0039705	0.0150323	yes	yes
chr1	995079	1002533	TCONS_l2_00000031	0	251.225	166.51	0.0039705	0.0150323	yes	yes
chr1	995079	1002533	TCONS_l2_00001952	0	251.225	166.51	0.0039705	0.0150323	yes	yes
chr1	995079	1002533	TCONS_l2_00001953	0	251.225	166.51	0.0039705	0.0150323	yes	yes
chr1	995079	1002533	TCONS_l2_00001954	0	251.225	166.51	0.0039705	0.0150323	yes	yes
chr1	995079	1002533	TCONS_l2_00001955	0	251.225	166.51	0.0039705	0.0150323	yes	yes
chr1	1210338	1215800	TCONS_00000135	0	363.687	64.4321	0.0227768	0.260793	yes	no
chr1	1210338	1215800	TCONS_00000136	0	363.687	64.4321	0.0227768	0.260793	yes	no
chr1	1210338	1215800	TCONS_00000799	0	363.687	64.4321	0.0227768	0.260793	yes	no
chr1	1317608	1318166	TCONS_00000801	0	0	0	1	1	no	no
chr1	1317608	1318166	TCONS_00000802	0	0	0	1	1	no	no
chr1	1533412	1545864	TCONS_00000033	336.972	395.532	171.577	0.946374	0.780291	no	no
chr1	1533412	1545864	TCONS_00000137	336.972	395.532	171.577	0.946374	0.780291	no	no
chr1	1533412	1545864	TCONS_00000803	336.972	395.532	171.577	0.946374	0.780291	no	no
chr1	1533412	1545864	TCONS_00000804	336.972	395.532	171.577	0.946374	0.780291	no	no
chr1	1533412	1545864	TCONS_00000805	336.972	395.532	171.577	0.946374	0.780291	no	no
chr1	2357418	2362089	TCONS_00000138	0	0	0	1	1	no	no
chr1	2481358	2486841	TCONS_00000807	0	0	0	1	1	no	no
chr1	2481358	2486841	TCONS_00001917	0	0	0	1	1	no	no
chr1	2496460	2516050	TCONS_l2_00000050	0	0	45.4159	1	0.0503333	no	no
chr1	2496460	2516050	TCONS_l2_00000051	0	0	45.4159	1	0.0503333	no	no
chr1	2496460	2516050	TCONS_l2_00000052	0	0	45.4159	1	0.0503333	no	no
chr1	2496460	2516050	TCONS_l2_00000053	0	0	45.4159	1	0.0503333	no	no
chr1	2496460	2516050	TCONS_l2_00000054	0	0	45.4159	1	0.0503333	no	no
chr1	2496460	2516050	TCONS_l2_00000055	0	0	45.4159	1	0.0503333	no	no
chr1	2496460	2516050	TCONS_l2_00000056	0	0	45.4159	1	0.0503333	no	no
chr1	2496460	2516050	TCONS_l2_00000057	0	0	45.4159	1	0.0503333	no	no
chr1	2496460	2516050	TCONS_l2_00001960	0	0	45.4159	1	0.0503333	no	no
chr1	2693738	2695364	TCONS_00001923	0	0	0	1	1	no	no
chr1	2730631	2734321	TCONS_00000815	0	37.0354	13.7782	1	1	no	no
chr1	2730631	2734321	TCONS_00001924	0	37.0354	13.7782	1	1	no	no
chr1	3816935	3833877	TCONS_l2_00000063	92.8327	57.3494	0	0.739773	0.0039705	no	yes
chr1	3816935	3833877	TCONS_l2_00000064	92.8327	57.3494	0	0.739773	0.0039705	no	yes
chr1	3816935	3833877	TCONS_l2_00000065	92.8327	57.3494	0	0.739773	0.0039705	no	yes
chr1	3816935	3833877	TCONS_l2_00000066	92.8327	57.3494	0	0.739773	0.0039705	no	yes
chr1	3816935	3833877	TCONS_l2_00000067	92.8327	57.3494	0	0.739773	0.0039705	no	yes
chr1	3816935	3833877	TCONS_l2_00001962	92.8327	57.3494	0	0.739773	0.0039705	no	yes
chr1	3816935	3833877	TCONS_l2_00001963	92.8327	57.3494	0	0.739773	0.0039705	no	yes
chr1	3816935	3833877	TCONS_l2_00001964	92.8327	57.3494	0	0.739773	0.0039705	no	yes
chr1	4000552	4015322	TCONS_l2_00000068	0	0	0	1	1	no	no
chr1	4000552	4015322	TCONS_l2_00000069	0	0	0	1	1	no	no
chr1	4000552	4015322	TCONS_l2_00001965	0	0	0	1	1	no	no
chr1	4000552	4015322	TCONS_l2_00001966	0	0	0	1	1	no	no
chr1	4036188	4069751	TCONS_00000822	0	31.7819	0	1	1	no	no
chr1	4036188	4069751	TCONS_00001926	0	31.7819	0	1	1	no	no
chr1	4192616	4194185	TCONS_00000823	0	0	0	1	1	no	no
chr1	4472110	4484744	TCONS_00000003	0	0	0	1	1	no	no
chr1	4472110	4484744	TCONS_00000824	0	0	0	1	1	no	no
chr1	4472110	4484744	TCONS_00000825	0	0	0	1	1	no	no
chr1	4472110	4484744	TCONS_00001927	0	0	0	1	1	no	no
chr1	4611794	4612205	TCONS_00000144	0	0	0	1	1	no	no
chr1	4631586	4653707	TCONS_00000145	0	0	0	1	1	no	no
chr1	4631586	4653707	TCONS_00000826	0	0	0	1	1	no	no
chr1	4631586	4653707	TCONS_00000827	0	0	0	1	1	no	no
chr1	5058061	5080898	TCONS_00000828	0	0	0	1	1	no	no
chr1	5058061	5080898	TCONS_00000829	0	0	0	1	1	no	no
chr1	5058061	5080898	TCONS_00001928	0	0	0	1	1	no	no
chr1	5058061	5080898	TCONS_00001929	0	0	0	1	1	no	no
chr1	5058061	5080898	TCONS_00001930	0	0	0	1	1	no	no
chr1	5058061	5080898	TCONS_00001931	0	0	0	1	1	no	no
chr1	5058061	5080898	TCONS_00001932	0	0	0	1	1	no	no
chr1	5550601	5551645	TCONS_00000830	0	0	0	1	1	no	no
chr1	6296299	6299000	TCONS_l2_00000080	0	58.8125	126.601	0.112716	0.0496887	no	yes
chr1	6296299	6299000	TCONS_l2_00001970	0	58.8125	126.601	0.112716	0.0496887	no	yes
chr1	6784696	6790072	TCONS_00000147	0	0	0	1	1	no	no
chr1	6784696	6790072	TCONS_00000148	0	0	0	1	1	no	no
chr1	6784696	6790072	TCONS_00000149	0	0	0	1	1	no	no
chr1	6784696	6790072	TCONS_00001934	0	0	0	1	1	no	no
chr1	8138469	8185235	TCONS_00000832	0	0	0	1	1	no	no
chr1	8268731	8275270	TCONS_00000150	0	0	0	1	1	no	no
chr1	8938893	8939953	TCONS_00000151	170.951	12.7792	166.405	0.55071	0.97623	no	no
chr1	10516602	10520093	TCONS_00000152	857.887	1078.24	895.456	0.846085	0.967935	no	no
chr1	10516602	10520093	TCONS_00001938	857.887	1078.24	895.456	0.846085	0.967935	no	no
chr1	11418036	11424587	TCONS_00000838	0	0	0	1	1	no	no
chr1	11432761	11438744	TCONS_00000839	0	3.78594	0	1	1	no	no
chr1	11669587	11673412	TCONS_00000153	47.5393	21.049	39.1558	1	1	no	no
chr1	11824461	11826573	TCONS_00000038	0	0	0	1	1	no	no
chr1	12587485	12588702	TCONS_00000154	5.22253	47.2388	0	0.570154	1	no	no
chr1	12587485	12588702	TCONS_00000840	5.22253	47.2388	0	0.570154	1	no	no
chr1	13629937	13635298	TCONS_l2_00001979	0	0	0	1	1	no	no
chr1	13997964	14001403	TCONS_00000841	0	0	0	1	1	no	no
chr1	14531973	14532868	TCONS_00000842	0	0	0	1	1	no	no
chr1	16510022	16510657	TCONS_00000846	0	0	0	1	1	no	no
chr1	16679039	16679908	TCONS_00000847	0	0	0	1	1	no	no
chr1	16847188	16848303	TCONS_00000157	0	0	0	1	1	no	no
chr1	16847188	16848303	TCONS_00000848	0	0	0	1	1	no	no
chr1	16944360	16977423	TCONS_l2_00000110	27.1436	20.227	59.0534	1	0.571356	no	no
chr1	16944360	16977423	TCONS_l2_00000111	27.1436	20.227	59.0534	1	0.571356	no	no
chr1	16944360	16977423	TCONS_l2_00000114	27.1436	20.227	59.0534	1	0.571356	no	no
chr1	16944360	16977423	TCONS_l2_00000115	27.1436	20.227	59.0534	1	0.571356	no	no
chr1	16944360	16977423	TCONS_l2_00000116	27.1436	20.227	59.0534	1	0.571356	no	no
chr1	16944360	16977423	TCONS_l2_00000117	27.1436	20.227	59.0534	1	0.571356	no	no
chr1	16944360	16977423	TCONS_l2_00000118	27.1436	20.227	59.0534	1	0.571356	no	no
chr1	16944360	16977423	TCONS_l2_00000119	27.1436	20.227	59.0534	1	0.571356	no	no
chr1	16944360	16977423	TCONS_l2_00000120	27.1436	20.227	59.0534	1	0.571356	no	no
chr1	16944360	16977423	TCONS_l2_00000121	27.1436	20.227	59.0534	1	0.571356	no	no
chr1	16944360	16977423	TCONS_l2_00000122	27.1436	20.227	59.0534	1	0.571356	no	no
chr1	16944360	16977423	TCONS_l2_00000123	27.1436	20.227	59.0534	1	0.571356	no	no
chr1	16944360	16977423	TCONS_l2_00000124	27.1436	20.227	59.0534	1	0.571356	no	no
chr1	16944360	16977423	TCONS_l2_00000125	27.1436	20.227	59.0534	1	0.571356	no	no
chr1	16944360	16977423	TCONS_l2_00000126	27.1436	20.227	59.0534	1	0.571356	no	no
chr1	16944360	16977423	TCONS_l2_00000127	27.1436	20.227	59.0534	1	0.571356	no	no
chr1	16944360	16977423	TCONS_l2_00000128	27.1436	20.227	59.0534	1	0.571356	no	no
chr1	16944360	16977423	TCONS_l2_00000129	27.1436	20.227	59.0534	1	0.571356	no	no
chr1	16944360	16977423	TCONS_l2_00000130	27.1436	20.227	59.0534	1	0.571356	no	no
chr1	16944360	16977423	TCONS_l2_00000131	27.1436	20.227	59.0534	1	0.571356	no	no
chr1	16944360	16977423	TCONS_l2_00000132	27.1436	20.227	59.0534	1	0.571356	no	no
chr1	16944360	16977423	TCONS_l2_00000133	27.1436	20.227	59.0534	1	0.571356	no	no
chr1	16944360	16977423	TCONS_l2_00000134	27.1436	20.227	59.0534	1	0.571356	no	no
chr1	16944360	16977423	TCONS_l2_00000135	27.1436	20.227	59.0534	1	0.571356	no	no
chr1	16944360	16977423	TCONS_l2_00000136	27.1436	20.227	59.0534	1	0.571356	no	no
chr1	16944360	16977423	TCONS_l2_00001985	27.1436	20.227	59.0534	1	0.571356	no	no
chr1	16944360	16977423	TCONS_l2_00001986	27.1436	20.227	59.0534	1	0.571356	no	no
chr1	16944360	16977423	TCONS_l2_00001987	27.1436	20.227	59.0534	1	0.571356	no	no
chr1	16944360	16977423	TCONS_l2_00001988	27.1436	20.227	59.0534	1	0.571356	no	no
chr1	16944360	16977423	TCONS_l2_00001989	27.1436	20.227	59.0534	1	0.571356	no	no
chr1	16944360	16977423	TCONS_l2_00001991	27.1436	20.227	59.0534	1	0.571356	no	no
chr1	17516277	17524112	TCONS_00000159	0	0	0	1	1	no	no
chr1	18044181	18076473	TCONS_00000160	0	0	0	1	1	no	no
chr1	18044181	18076473	TCONS_00000852	0	0	0	1	1	no	no
chr1	18712322	18715008	TCONS_00000161	0	0	0	1	1	no	no
chr1	19658089	19660931	TCONS_00000855	21.0583	10.101	51.0016	1	0.618177	no	no
chr1	19852669	19858268	TCONS_00000856	0	0	0	1	1	no	no
chr1	20480830	20487061	TCONS_l2_00000146	0	0	0	1	1	no	no
chr1	20480830	20487061	TCONS_l2_00001996	0	0	0	1	1	no	no
chr1	20480830	20487061	TCONS_l2_00001997	0	0	0	1	1	no	no
chr1	20525483	20529294	TCONS_00000859	0	0	0	1	1	no	no
chr1	20525483	20529294	TCONS_00001952	0	0	0	1	1	no	no
chr1	20569587	20571148	TCONS_00000163	0	0	0	1	1	no	no
chr1	21742814	21743867	TCONS_00000165	0	0	0	1	1	no	no
chr1	21744781	21746509	TCONS_00000861	0	0	0	1	1	no	no
chr1	21912964	21917680	TCONS_00000166	0	0	0	1	1	no	no
chr1	22350486	22357713	TCONS_l2_00000153	316.79	74.0918	279.165	0.292193	0.922005	no	no
chr1	22350486	22357713	TCONS_l2_00000154	316.79	74.0918	279.165	0.292193	0.922005	no	no
chr1	22350486	22357713	TCONS_l2_00000155	316.79	74.0918	279.165	0.292193	0.922005	no	no
chr1	22350486	22357713	TCONS_l2_00002002	316.79	74.0918	279.165	0.292193	0.922005	no	no
chr1	22350486	22357713	TCONS_l2_00002003	316.79	74.0918	279.165	0.292193	0.922005	no	no
chr1	22350486	22357713	TCONS_l2_00002004	316.79	74.0918	279.165	0.292193	0.922005	no	no
chr1	22582819	22584588	TCONS_00000863	0	0	0	1	1	no	no
chr1	22582819	22584588	TCONS_00001956	0	0	0	1	1	no	no
chr1	23007532	23008941	TCONS_00000864	0	0	0	1	1	no	no
chr1	23908136	23919157	TCONS_00000866	0	0	0	1	1	no	no
chr1	24348318	24350190	TCONS_00000867	0	0	0	1	1	no	no
chr1	24526729	24538183	TCONS_00000004	0	0	0	1	1	no	no
chr1	24526729	24538183	TCONS_00000167	0	0	0	1	1	no	no
chr1	25367663	25439611	TCONS_00001961	0	0	0	1	1	no	no
chr1	25534629	25535360	TCONS_00000168	0	0	0	1	1	no	no
chr1	25907968	25916875	TCONS_00000169	0	102.595	0	0.27991	1	no	no
chr1	25907968	25916875	TCONS_00000868	0	102.595	0	0.27991	1	no	no
chr1	26373155	26375590	TCONS_00001962	0	0	0	1	1	no	no
chr1	26542602	26556426	TCONS_l2_00000169	0	0	31.7414	1	1	no	no
chr1	26542602	26556426	TCONS_l2_00000170	0	0	31.7414	1	1	no	no
chr1	26542602	26556426	TCONS_l2_00000171	0	0	31.7414	1	1	no	no
chr1	26542602	26556426	TCONS_l2_00000172	0	0	31.7414	1	1	no	no
chr1	26542602	26556426	TCONS_l2_00000173	0	0	31.7414	1	1	no	no
chr1	26542602	26556426	TCONS_l2_00002008	0	0	31.7414	1	1	no	no
chr1	26542602	26556426	TCONS_l2_00002009	0	0	31.7414	1	1	no	no
chr1	26542602	26556426	TCONS_l2_00002010	0	0	31.7414	1	1	no	no
chr1	27202623	27204736	TCONS_00000170	842.051	120.419	0	0.527512	0.0126005	no	yes
chr1	27364504	27391197	TCONS_00000869	0.87667	0	0	1	1	no	no
chr1	27364504	27391197	TCONS_00000870	0.87667	0	0	1	1	no	no
chr1	27533428	27535176	TCONS_l2_00000179	129.206	17.6765	131.528	0.429046	0.987945	no	no
chr1	27533428	27535176	TCONS_l2_00000180	129.206	17.6765	131.528	0.429046	0.987945	no	no
chr1	27852315	27857072	TCONS_00000171	0	0	0	1	1	no	no
chr1	27974929	27976234	TCONS_l2_00000181	54.4761	78.3914	0	0.912934	1	no	no
chr1	29194086	29203848	TCONS_00000174	0	2.10982	0	1	1	no	no
chr1	29459861	29462475	TCONS_00000873	0	6.75556	6.28341	1	1	no	no
chr1	29459861	29462475	TCONS_00000874	0	6.75556	6.28341	1	1	no	no
chr1	30159177	30161573	TCONS_00000876	0	0	0	1	1	no	no
chr1	30184548	30185414	TCONS_00000877	0	0	0	1	1	no	no
chr1	30464331	30465136	TCONS_00000878	0	0	0	1	1	no	no
chr1	30464331	30465136	TCONS_00001970	0	0	0	1	1	no	no
chr1	30613109	30614454	TCONS_00000175	0	0	0	1	1	no	no
chr1	30726192	30734008	TCONS_00000879	0	0	0	1	1	no	no
chr1	30888671	30893955	TCONS_00000176	0	0	0	1	1	no	no
chr1	31297074	31307282	TCONS_l2_00000198	0	0	0	1	1	no	no
chr1	31297074	31307282	TCONS_l2_00002019	0	0	0	1	1	no	no
chr1	31297074	31307282	TCONS_l2_00002020	0	0	0	1	1	no	no
chr1	31331004	31333101	TCONS_l2_00002021	0	0	0	1	1	no	no
chr1	31333697	31335492	TCONS_00000881	0	0	0	1	1	no	no
chr1	31333697	31335492	TCONS_00001972	0	0	0	1	1	no	no
chr1	31984035	31989846	TCONS_00000005	0	0	2.38734	1	1	no	no
chr1	31984035	31989846	TCONS_00000180	0	0	2.38734	1	1	no	no
chr1	32813110	32814381	TCONS_00000884	0	0	0	1	1	no	no
chr1	33394668	33399878	TCONS_00001982	0	14.2962	66.4852	1	0.0623358	no	no
chr1	34830405	34833852	TCONS_00000886	0	0	0	1	1	no	no
chr1	36133844	36134778	TCONS_00000887	0	0	0	1	1	no	no
chr1	36916214	36917200	TCONS_00000890	0	37.1206	13.8105	1	1	no	no
chr1	37235455	37241369	TCONS_00000185	0	0	0	1	1	no	no
chr1	37235455	37241369	TCONS_00000891	0	0	0	1	1	no	no
chr1	38512985	38584697	TCONS_l2_00000218	60.6651	0	197.146	0.136871	0.664472	no	no
chr1	38512985	38584697	TCONS_l2_00000219	60.6651	0	197.146	0.136871	0.664472	no	no
chr1	38512985	38584697	TCONS_l2_00002029	60.6651	0	197.146	0.136871	0.664472	no	no
chr1	38512985	38584697	TCONS_l2_00002030	60.6651	0	197.146	0.136871	0.664472	no	no
chr1	38607364	38628221	TCONS_00000894	0	0	0	1	1	no	no
chr1	38607364	38628221	TCONS_00001987	0	0	0	1	1	no	no
chr1	38658715	38680439	TCONS_00000895	0	0	0	1	1	no	no
chr1	38658715	38680439	TCONS_00000896	0	0	0	1	1	no	no
chr1	38940867	38942156	TCONS_00000188	0	0	0	1	1	no	no
chr1	39508263	39509883	TCONS_00001989	0	0	0	1	1	no	no
chr1	39512711	39514128	TCONS_00001990	0	24.8328	0	1	1	no	no
chr1	40289923	40303684	TCONS_00000911	0	0	0	1	1	no	no
chr1	40289923	40303684	TCONS_00001992	0	0	0	1	1	no	no
chr1	41329585	41342342	TCONS_l2_00000244	0	0	0	1	1	no	no
chr1	41329585	41342342	TCONS_l2_00002032	0	0	0	1	1	no	no
chr1	41898930	41930507	TCONS_00000918	0	0	0	1	1	no	no
chr1	43323292	43354460	TCONS_l2_00002036	0	3.01687	0	1	1	no	no
chr1	43585818	43611958	TCONS_00000039	4.23052	69.9081	0	0.542681	1	no	no
chr1	43585818	43611958	TCONS_00000921	4.23052	69.9081	0	0.542681	1	no	no
chr1	45282504	45283445	TCONS_00002016	0	62.1299	17.7808	0.132511	1	no	no
chr1	45672403	45683543	TCONS_00002017	0	188.265	0	0.248633	1	no	no
chr1	46702303	46705490	TCONS_00000926	0	0	0	1	1	no	no
chr1	46899498	46911374	TCONS_l2_00000263	0	0	0	1	1	no	no
chr1	46899498	46911374	TCONS_l2_00002039	0	0	0	1	1	no	no
chr1	46921494	46948147	TCONS_00000191	25.7832	0	157.756	1	0.659729	no	no
chr1	47223946	47233300	TCONS_00000192	0	0	0	1	1	no	no
chr1	47643840	47645982	TCONS_00000193	0	140.117	43.5568	0.379224	0.369593	no	no
chr1	47643840	47645982	TCONS_00000929	0	140.117	43.5568	0.379224	0.369593	no	no
chr1	47643840	47645982	TCONS_00000930	0	140.117	43.5568	0.379224	0.369593	no	no
chr1	48154134	48169113	TCONS_l2_00000270	0	0	0	1	1	no	no
chr1	48154134	48169113	TCONS_l2_00002041	0	0	0	1	1	no	no
chr1	48226248	48462787	TCONS_00000932	0	0	0	1	1	no	no
chr1	48226248	48462787	TCONS_00000195	0	0	0	1	1	no	no
chr1	48519216	48532873	TCONS_00000196	0	0	0	1	1	no	no
chr1	48519216	48532873	TCONS_00000197	0	0	0	1	1	no	no
chr1	48549624	48648100	TCONS_l2_00000272	0	0	0	1	1	no	no
chr1	48671636	48672515	TCONS_00000198	0	0	0	1	1	no	no
chr1	50717181	50723876	TCONS_00000933	0	0	0	1	1	no	no
chr1	50772146	50773062	TCONS_00000934	0	0	0	1	1	no	no
chr1	50786945	50790716	TCONS_00000935	0	0	0	1	1	no	no
chr1	51442716	51479174	TCONS_00000937	210.686	121.144	97.7531	0.682045	0.461753	no	no
chr1	51442716	51479174	TCONS_00000938	210.686	121.144	97.7531	0.682045	0.461753	no	no
chr1	51617574	51621124	TCONS_00000939	43	0	0	1	1	no	no
chr1	53656724	53657133	TCONS_00000942	0	0	0	1	1	no	no
chr1	53793904	53812604	TCONS_00000041	0	45.525	33.8746	0.0614952	1	no	no
chr1	53793904	53812604	TCONS_00000199	0	45.525	33.8746	0.0614952	1	no	no
chr1	53878820	53923449	TCONS_00000946	0	0	0	1	1	no	no
chr1	53878820	53923449	TCONS_00002032	0	0	0	1	1	no	no
chr1	54447916	54452234	TCONS_00000200	0	0	0	1	1	no	no
chr1	54881928	54886533	TCONS_00000201	0	0	0	1	1	no	no
chr1	54982084	54983024	TCONS_00000947	0	0	0	1	1	no	no
chr1	55353235	55354946	TCONS_l2_00000291	0	0	0	1	1	no	no
chr1	55353235	55354946	TCONS_l2_00002051	0	0	0	1	1	no	no
chr1	55353235	55354946	TCONS_l2_00002052	0	0	0	1	1	no	no
chr1	55353235	55354946	TCONS_l2_00002053	0	0	0	1	1	no	no
chr1	55461469	55462838	TCONS_00000949	0	0	0	1	1	no	no
chr1	55681080	55683124	TCONS_00000205	0	18.4163	0	1	1	no	no
chr1	55683533	55699850	TCONS_l2_00002055	0	0	0	1	1	no	no
chr1	56289439	56333921	TCONS_00000206	0	0	0	1	1	no	no
chr1	56289439	56333921	TCONS_00000950	0	0	0	1	1	no	no
chr1	56289439	56333921	TCONS_00002038	0	0	0	1	1	no	no
chr1	56336185	56345756	TCONS_00000951	0	0	0	1	1	no	no
chr1	56336185	56345756	TCONS_00002039	0	0	0	1	1	no	no
chr1	56410759	56415792	TCONS_00000207	0	0	0	1	1	no	no
chr1	56427583	56436730	TCONS_00000952	0	0	0	1	1	no	no
chr1	56441022	56483498	TCONS_00000953	0	0	0	1	1	no	no
chr1	56611392	56621430	TCONS_00000208	0	0	0	1	1	no	no
chr1	56700767	56719436	TCONS_00000954	0	0	0	1	1	no	no
chr1	56700767	56719436	TCONS_00002040	0	0	0	1	1	no	no
chr1	56880634	56881638	TCONS_00000209	0	0	0	1	1	no	no
chr1	56880634	56881638	TCONS_00000955	0	0	0	1	1	no	no
chr1	56880634	56881638	TCONS_00000956	0	0	0	1	1	no	no
chr1	56880634	56881638	TCONS_00002041	0	0	0	1	1	no	no
chr1	59180599	59184660	TCONS_00000959	0	0	0	1	1	no	no
chr1	59180599	59184660	TCONS_00000960	0	0	0	1	1	no	no
chr1	59486058	59510386	TCONS_l2_00000307	0	0	0	1	1	no	no
chr1	59486058	59510386	TCONS_l2_00000308	0	0	0	1	1	no	no
chr1	59486058	59510386	TCONS_l2_00000309	0	0	0	1	1	no	no
chr1	59486058	59510386	TCONS_l2_00002059	0	0	0	1	1	no	no
chr1	59592660	59664293	TCONS_00000963	0	0	0	1	1	no	no
chr1	59592660	59664293	TCONS_00002046	0	0	0	1	1	no	no
chr1	60238466	60254499	TCONS_00000042	0	0	0	1	1	no	no
chr1	60238466	60254499	TCONS_00002047	0	0	0	1	1	no	no
chr1	60539553	60542979	TCONS_00000964	0	0	0	1	1	no	no
chr1	60580546	60615351	TCONS_00000213	0	0	0	1	1	no	no
chr1	60580546	60615351	TCONS_00000965	0	0	0	1	1	no	no
chr1	60708562	60724248	TCONS_00000966	0	0	0	1	1	no	no
chr1	60880142	60881834	TCONS_00000967	0	0	0	1	1	no	no
chr1	62102823	62113990	TCONS_00000968	0	0	0	1	1	no	no
chr1	63154152	63176365	TCONS_00000214	0	0	0	1	1	no	no
chr1	63361679	63367310	TCONS_00000215	0	0	0	1	1	no	no
chr1	63489877	63491329	TCONS_00000216	0	0	0	1	1	no	no
chr1	63604920	63628824	TCONS_00000217	0	0	0	1	1	no	no
chr1	63662011	63664798	TCONS_00002048	0	0	0	1	1	no	no
chr1	63715693	63717442	TCONS_00000218	0	17.6817	0	1	1	no	no
chr1	64652511	64657832	TCONS_00000970	0	0	0	1	1	no	no
chr1	67987995	67998015	TCONS_00000219	0	0	0	1	1	no	no
chr1	67987995	67998015	TCONS_00000971	0	0	0	1	1	no	no
chr1	67987995	67998015	TCONS_00002051	0	0	0	1	1	no	no
chr1	67987995	67998015	TCONS_00002052	0	0	0	1	1	no	no
chr1	67987995	67998015	TCONS_00002053	0	0	0	1	1	no	no
chr1	67987995	67998015	TCONS_00002054	0	0	0	1	1	no	no
chr1	68421108	68441255	TCONS_00000973	0	0	0	1	1	no	no
chr1	69521557	69650686	TCONS_l2_00000323	0	0	0	1	1	no	no
chr1	69521557	69650686	TCONS_l2_00002068	0	0	0	1	1	no	no
chr1	69898937	69901092	TCONS_00000221	0	0	0	1	1	no	no
chr1	71172135	71252214	TCONS_00000044	0	0	0	1	1	no	no
chr1	71172135	71252214	TCONS_00000975	0	0	0	1	1	no	no
chr1	71303919	71304747	TCONS_00000976	0	0	0	1	1	no	no
chr1	73020892	73023568	TCONS_00000982	0	0	0	1	1	no	no
chr1	73240863	73256963	TCONS_00000227	0	0	0	1	1	no	no
chr1	73240863	73256963	TCONS_00000983	0	0	0	1	1	no	no
chr1	73315919	73320112	TCONS_00000984	0	0	0	1	1	no	no
chr1	73771634	73820934	TCONS_00000046	0	22.4912	0	1	1	no	no
chr1	73771634	73820934	TCONS_00000228	0	22.4912	0	1	1	no	no
chr1	73771634	73820934	TCONS_00000229	0	22.4912	0	1	1	no	no
chr1	73771634	73820934	TCONS_00000230	0	22.4912	0	1	1	no	no
chr1	73771634	73820934	TCONS_00000231	0	22.4912	0	1	1	no	no
chr1	73771634	73820934	TCONS_00000985	0	22.4912	0	1	1	no	no
chr1	73771634	73820934	TCONS_00002064	0	22.4912	0	1	1	no	no
chr1	73771634	73820934	TCONS_00002065	0	22.4912	0	1	1	no	no
chr1	73771634	73820934	TCONS_00002066	0	22.4912	0	1	1	no	no
chr1	73771634	73820934	TCONS_00002067	0	22.4912	0	1	1	no	no
chr1	74100898	74180897	TCONS_l2_00000337	0	0	0	1	1	no	no
chr1	74100898	74180897	TCONS_l2_00002080	0	0	0	1	1	no	no
chr1	74100898	74180897	TCONS_l2_00002081	0	0	0	1	1	no	no
chr1	75428997	75430802	TCONS_00000234	0	0	0	1	1	no	no
chr1	77533604	77544167	TCONS_00000237	0	0	0	1	1	no	no
chr1	77685226	77686969	TCONS_00000997	0	0	0	1	1	no	no
chr1	77685226	77686969	TCONS_00000998	0	0	0	1	1	no	no
chr1	78689325	78759574	TCONS_00000048	0	0	0	1	1	no	no
chr1	78689325	78759574	TCONS_00000999	0	0	0	1	1	no	no
chr1	78689325	78759574	TCONS_00001000	0	0	0	1	1	no	no
chr1	78689325	78759574	TCONS_00001001	0	0	0	1	1	no	no
chr1	78689325	78759574	TCONS_00002073	0	0	0	1	1	no	no
chr1	78689325	78759574	TCONS_00002074	0	0	0	1	1	no	no
chr1	78689325	78759574	TCONS_00002075	0	0	0	1	1	no	no
chr1	79735991	79871942	TCONS_00001003	0	0	0	1	1	no	no
chr1	79735991	79871942	TCONS_00002076	0	0	0	1	1	no	no
chr1	79735991	79871942	TCONS_00002077	0	0	0	1	1	no	no
chr1	79735991	79871942	TCONS_00002078	0	0	0	1	1	no	no
chr1	79735991	79871942	TCONS_00002079	0	0	0	1	1	no	no
chr1	79735991	79871942	TCONS_00000238	0	0	0	1	1	no	no
chr1	81000662	81112834	TCONS_00000239	0	0	0	1	1	no	no
chr1	81000662	81112834	TCONS_00000240	0	0	0	1	1	no	no
chr1	81000662	81112834	TCONS_00000241	0	0	0	1	1	no	no
chr1	81000662	81112834	TCONS_00001004	0	0	0	1	1	no	no
chr1	81000662	81112834	TCONS_00002080	0	0	0	1	1	no	no
chr1	83368865	83632498	TCONS_00000242	0	0	0	1	1	no	no
chr1	83368865	83632498	TCONS_00000243	0	0	0	1	1	no	no
chr1	83911671	83928345	TCONS_l2_00000359	0	0	0	1	1	no	no
chr1	83911671	83928345	TCONS_l2_00000360	0	0	0	1	1	no	no
chr1	83911671	83928345	TCONS_l2_00000361	0	0	0	1	1	no	no
chr1	83911671	83928345	TCONS_l2_00002091	0	0	0	1	1	no	no
chr1	83982444	84039951	TCONS_00001008	0	0	0	1	1	no	no
chr1	85463021	85463597	TCONS_00001009	0	0	0	1	1	no	no
chr1	85691287	85710928	TCONS_00001011	0	0	0	1	1	no	no
chr1	86064813	86066417	TCONS_00000244	0	0	0	1	1	no	no
chr1	86093301	86094050	TCONS_00001012	0	0	0	1	1	no	no
chr1	87099955	87121058	TCONS_l2_00002093	0	0	0	1	1	no	no
chr1	87099955	87121058	TCONS_l2_00002094	0	0	0	1	1	no	no
chr1	88365591	88442197	TCONS_00001014	0	0	0	1	1	no	no
chr1	88928657	88931553	TCONS_00001015	0	18.6112	69.6656	1	0.231491	no	no
chr1	88928657	88931553	TCONS_00001016	0	18.6112	69.6656	1	0.231491	no	no
chr1	89500493	89501303	TCONS_00001017	0	0	155.341	1	0.192938	no	no
chr1	89510012	89512879	TCONS_00001018	0	0	0	1	1	no	no
chr1	89873150	89893743	TCONS_l2_00000382	163.731	50.8214	71.021	0.401166	0.525524	no	no
chr1	89873150	89893743	TCONS_l2_00000383	163.731	50.8214	71.021	0.401166	0.525524	no	no
chr1	89873150	89893743	TCONS_l2_00000384	163.731	50.8214	71.021	0.401166	0.525524	no	no
chr1	89873150	89893743	TCONS_l2_00000385	163.731	50.8214	71.021	0.401166	0.525524	no	no
chr1	89873150	89893743	TCONS_l2_00000386	163.731	50.8214	71.021	0.401166	0.525524	no	no
chr1	89873150	89893743	TCONS_l2_00000387	163.731	50.8214	71.021	0.401166	0.525524	no	no
chr1	89873150	89893743	TCONS_l2_00000388	163.731	50.8214	71.021	0.401166	0.525524	no	no
chr1	89873150	89893743	TCONS_l2_00000389	163.731	50.8214	71.021	0.401166	0.525524	no	no
chr1	89873150	89893743	TCONS_l2_00000390	163.731	50.8214	71.021	0.401166	0.525524	no	no
chr1	89873150	89893743	TCONS_l2_00002095	163.731	50.8214	71.021	0.401166	0.525524	no	no
chr1	90224275	90229610	TCONS_00001023	0	0	0	1	1	no	no
chr1	90251626	90253148	TCONS_00001024	0	0	0	1	1	no	no
chr1	90254472	90256051	TCONS_00000245	0	0	0	1	1	no	no
chr1	91248094	91320704	TCONS_00000246	0	0	0	1	1	no	no
chr1	91248094	91320704	TCONS_00001025	0	0	0	1	1	no	no
chr1	91248094	91320704	TCONS_00001026	0	0	0	1	1	no	no
chr1	93770667	93811405	TCONS_00001027	18.0269	22.6341	1067.19	1	0.052148	no	no
chr1	93770667	93811405	TCONS_00002090	18.0269	22.6341	1067.19	1	0.052148	no	no
chr1	94610666	94611175	TCONS_00000247	0	0	0	1	1	no	no
chr1	94792783	94808287	TCONS_00000248	0	0	0	1	1	no	no
chr1	94792783	94808287	TCONS_00001034	0	0	0	1	1	no	no
chr1	94792783	94808287	TCONS_00001035	0	0	0	1	1	no	no
chr1	94792783	94808287	TCONS_00001036	0	0	0	1	1	no	no
chr1	95007607	95008571	TCONS_00001037	9.95847	16.3775	0	1	1	no	no
chr1	95099371	95285834	TCONS_00001038	0	0	0	1	1	no	no
chr1	95099371	95285834	TCONS_00002094	0	0	0	1	1	no	no
chr1	95099371	95285834	TCONS_00002095	0	0	0	1	1	no	no
chr1	95392853	95433017	TCONS_00000006	290.84	173.188	240.003	0.613967	0.855652	no	no
chr1	95392853	95433017	TCONS_00000249	290.84	173.188	240.003	0.613967	0.855652	no	no
chr1	95392853	95433017	TCONS_00000250	290.84	173.188	240.003	0.613967	0.855652	no	no
chr1	95392853	95433017	TCONS_00001039	290.84	173.188	240.003	0.613967	0.855652	no	no
chr1	95392853	95433017	TCONS_00001040	290.84	173.188	240.003	0.613967	0.855652	no	no
chr1	95392853	95433017	TCONS_00001041	290.84	173.188	240.003	0.613967	0.855652	no	no
chr1	95392853	95433017	TCONS_00001042	290.84	173.188	240.003	0.613967	0.855652	no	no
chr1	95392853	95433017	TCONS_00001043	290.84	173.188	240.003	0.613967	0.855652	no	no
chr1	95392853	95433017	TCONS_00001044	290.84	173.188	240.003	0.613967	0.855652	no	no
chr1	95546645	95550539	TCONS_00001045	0	0	0	1	1	no	no
chr1	95749338	95753228	TCONS_00001046	0	0	0	1	1	no	no
chr1	95776483	95787167	TCONS_00001047	0	0	0	1	1	no	no
chr1	95940292	95944912	TCONS_00000007	0	0	0	1	1	no	no
chr1	96282860	96284231	TCONS_00001052	0	0	0	1	1	no	no
chr1	96403456	96488437	TCONS_00000255	0	0	0	1	1	no	no
chr1	96403456	96488437	TCONS_00000256	0	0	0	1	1	no	no
chr1	96403456	96488437	TCONS_00000257	0	0	0	1	1	no	no
chr1	96403456	96488437	TCONS_00000258	0	0	0	1	1	no	no
chr1	96403456	96488437	TCONS_00001053	0	0	0	1	1	no	no
chr1	96403456	96488437	TCONS_00001054	0	0	0	1	1	no	no
chr1	96403456	96488437	TCONS_00002102	0	0	0	1	1	no	no
chr1	96979645	96989651	TCONS_00001055	0	0	0	1	1	no	no
chr1	96979645	96989651	TCONS_00002104	0	0	0	1	1	no	no
chr1	98538886	98675034	TCONS_l2_00000435	0	9.44764	0	1	1	no	no
chr1	98538886	98675034	TCONS_l2_00000436	0	9.44764	0	1	1	no	no
chr1	98676302	98738214	TCONS_l2_00002108	0	0	0	1	1	no	no
chr1	101121834	101171700	TCONS_00001058	0	14.9187	0	1	1	no	no
chr1	101616108	101641117	TCONS_00001078	0	0	0.719677	1	1	no	no
chr1	101616108	101641117	TCONS_00001079	0	0	0.719677	1	1	no	no
chr1	101616108	101641117	TCONS_00001080	0	0	0.719677	1	1	no	no
chr1	101616108	101641117	TCONS_00002106	0	0	0.719677	1	1	no	no
chr1	101788892	101855859	TCONS_00000261	0	0	0	1	1	no	no
chr1	101788892	101855859	TCONS_00000262	0	0	0	1	1	no	no
chr1	101788892	101855859	TCONS_00000263	0	0	0	1	1	no	no
chr1	102569885	102571564	TCONS_00001081	0	0	0	1	1	no	no
chr1	103142327	103145365	TCONS_00001082	0	0	0	1	1	no	no
chr1	103817768	104068139	TCONS_00000264	0	0	0	1	1	no	no
chr1	103817768	104068139	TCONS_00000265	0	0	0	1	1	no	no
chr1	104615644	104619691	TCONS_l2_00002117	0	0	0	1	1	no	no
chr1	104668178	104672483	TCONS_00001083	0	0	0	1	1	no	no
chr1	106469904	106581195	TCONS_00001084	0	0	0	1	1	no	no
chr1	106993264	107028330	TCONS_00001085	0	0	0	1	1	no	no
chr1	106993264	107028330	TCONS_00001086	0	0	0	1	1	no	no
chr1	106993264	107028330	TCONS_00002109	0	0	0	1	1	no	no
chr1	107360860	107408733	TCONS_l2_00000468	0	0	0	1	1	no	no
chr1	107360860	107408733	TCONS_l2_00000469	0	0	0	1	1	no	no
chr1	107360860	107408733	TCONS_l2_00000470	0	0	0	1	1	no	no
chr1	107360860	107408733	TCONS_l2_00002120	0	0	0	1	1	no	no
chr1	108593041	108594976	TCONS_00001088	0	0	0	1	1	no	no
chr1	108614103	108617141	TCONS_l2_00000472	0	0	0	1	1	no	no
chr1	108614103	108617141	TCONS_l2_00002122	0	0	0	1	1	no	no
chr1	108614103	108617141	TCONS_l2_00002123	0	0	0	1	1	no	no
chr1	108815564	108880726	TCONS_l2_00000473	0	9.52392	0	1	1	no	no
chr1	108815564	108880726	TCONS_l2_00002124	0	9.52392	0	1	1	no	no
chr1	109754801	109756393	TCONS_00001091	0	0	0	1	1	no	no
chr1	110138846	110140403	TCONS_00000270	511.738	198.022	92.091	0.509279	0.363501	no	no
chr1	110370976	110414058	TCONS_00000271	0	0	0	1	1	no	no
chr1	110624851	110652861	TCONS_00001092	0	9.5872	791.606	1	0.0459151	no	yes
chr1	110624851	110652861	TCONS_00001093	0	9.5872	791.606	1	0.0459151	no	yes
chr1	110624851	110652861	TCONS_00001094	0	9.5872	791.606	1	0.0459151	no	yes
chr1	110624851	110652861	TCONS_00002116	0	9.5872	791.606	1	0.0459151	no	yes
chr1	110825155	110825722	TCONS_00000272	1787.07	232.025	0	0.536802	0.0364984	no	yes
chr1	110950567	110969563	TCONS_l2_00000481	0	284.057	563.488	0.0938682	0.0313877	no	yes
chr1	110950567	110969563	TCONS_l2_00000482	0	284.057	563.488	0.0938682	0.0313877	no	yes
chr1	110950567	110969563	TCONS_l2_00000483	0	284.057	563.488	0.0938682	0.0313877	no	yes
chr1	110950567	110969563	TCONS_l2_00000484	0	284.057	563.488	0.0938682	0.0313877	no	yes
chr1	110950567	110969563	TCONS_l2_00002128	0	284.057	563.488	0.0938682	0.0313877	no	yes
chr1	111015164	111033892	TCONS_l2_00000485	0	0	0	1	1	no	no
chr1	111015164	111033892	TCONS_l2_00002129	0	0	0	1	1	no	no
chr1	111015164	111033892	TCONS_l2_00002130	0	0	0	1	1	no	no
chr1	111015164	111033892	TCONS_l2_00002131	0	0	0	1	1	no	no
chr1	111794401	111795135	TCONS_l2_00000487	0	0	0	1	1	no	no
chr1	111822686	111828729	TCONS_l2_00000488	0	0	0	1	1	no	no
chr1	111822686	111828729	TCONS_l2_00002132	0	0	0	1	1	no	no
chr1	112549542	112550756	TCONS_00001103	0	0	0	1	1	no	no
chr1	113289870	113291621	TCONS_l2_00000491	0	0	0	1	1	no	no
chr1	113362791	113420493	TCONS_00000274	13.7132	87.3272	158.246	0.682521	0.575135	no	no
chr1	113362791	113420493	TCONS_00000275	13.7132	87.3272	158.246	0.682521	0.575135	no	no
chr1	113673732	113674746	TCONS_00001109	72.5779	68.8616	59.7788	0.97623	0.934821	no	no
chr1	114749048	114804900	TCONS_00000279	0	0	0	1	1	no	no
chr1	115642292	115645279	TCONS_00000280	0	0	0	1	1	no	no
chr1	115724042	115765741	TCONS_00001113	0	0	0	1	1	no	no
chr1	116461996	116468528	TCONS_00000052	0	0	10.1568	1	1	no	no
chr1	116473511	116474136	TCONS_00001115	0	0	0	1	1	no	no
chr1	116706904	116708862	TCONS_00000282	0	0	0	1	1	no	no
chr1	117647168	117647504	TCONS_00002142	1643.93	0	0	0.00836212	0.00836212	yes	yes
chr1	117838141	117863958	TCONS_00000283	0	0	0	1	1	no	no
chr1	117838141	117863958	TCONS_00002143	0	0	0	1	1	no	no
chr1	118738865	118749628	TCONS_00001117	0	0	0	1	1	no	no
chr1	119802887	119870538	TCONS_00001129	0	0	0	1	1	no	no
chr1	119870798	119873438	TCONS_00000287	0	0	0	1	1	no	no
chr1	120102716	120152817	TCONS_l2_00000536	39.115	14.6561	5.60224	1	1	no	no
chr1	120102716	120152817	TCONS_l2_00000537	39.115	14.6561	5.60224	1	1	no	no
chr1	120102716	120152817	TCONS_l2_00000538	39.115	14.6561	5.60224	1	1	no	no
chr1	120102716	120152817	TCONS_l2_00002145	39.115	14.6561	5.60224	1	1	no	no
chr1	120388520	120389383	TCONS_00001130	0	0	0	1	1	no	no
chr1	120612585	120638073	TCONS_00001131	0	0	0	1	1	no	no
chr1	120904726	120914842	TCONS_l2_00000542	549.462	454.074	407.142	0.898094	0.844664	no	no
chr1	120904726	120914842	TCONS_l2_00000543	549.462	454.074	407.142	0.898094	0.844664	no	no
chr1	120904726	120914842	TCONS_l2_00002146	549.462	454.074	407.142	0.898094	0.844664	no	no
chr1	121138613	121204983	TCONS_00000289	1.16204	0.955368	0	1	1	no	no
chr1	121138613	121204983	TCONS_00000290	1.16204	0.955368	0	1	1	no	no
chr1	121138613	121204983	TCONS_00001132	1.16204	0.955368	0	1	1	no	no
chr1	121138613	121204983	TCONS_00002147	1.16204	0.955368	0	1	1	no	no
chr1	142553292	142559170	TCONS_00000291	0	4.26633	0	1	1	no	no
chr1	142618768	142716790	TCONS_00000292	0	164.55	1099.19	0.237451	0.238539	no	no
chr1	142618768	142716790	TCONS_00000293	0	164.55	1099.19	0.237451	0.238539	no	no
chr1	142618768	142716790	TCONS_00001133	0	164.55	1099.19	0.237451	0.238539	no	no
chr1	142618768	142716790	TCONS_00001134	0	164.55	1099.19	0.237451	0.238539	no	no
chr1	142618768	142716790	TCONS_00001135	0	164.55	1099.19	0.237451	0.238539	no	no
chr1	142618768	142716790	TCONS_00001136	0	164.55	1099.19	0.237451	0.238539	no	no
chr1	142618768	142716790	TCONS_00002148	0	164.55	1099.19	0.237451	0.238539	no	no
chr1	142785221	142891271	TCONS_l2_00000549	63.7473	513.182	154.439	0.278222	0.603819	no	no
chr1	142785221	142891271	TCONS_l2_00000550	63.7473	513.182	154.439	0.278222	0.603819	no	no
chr1	142785221	142891271	TCONS_l2_00000551	63.7473	513.182	154.439	0.278222	0.603819	no	no
chr1	142785221	142891271	TCONS_l2_00000552	63.7473	513.182	154.439	0.278222	0.603819	no	no
chr1	142785221	142891271	TCONS_l2_00002153	63.7473	513.182	154.439	0.278222	0.603819	no	no
chr1	142785221	142891271	TCONS_l2_00000553	0	55.9561	26.0228	0.474986	1	no	no
chr1	142785221	142891271	TCONS_l2_00000554	1.74129	18.1367	25.7475	1	1	no	no
chr1	143118703	143211070	TCONS_00000294	0	0	0	1	1	no	no
chr1	143211527	143275032	TCONS_00001137	0	0	0	1	1	no	no
chr1	143347957	143405365	TCONS_l2_00000557	169.288	176.106	169.467	0.969547	0.998093	no	no
chr1	143347957	143405365	TCONS_l2_00000558	169.288	176.106	169.467	0.969547	0.998093	no	no
chr1	143347957	143405365	TCONS_l2_00000559	169.288	176.106	169.467	0.969547	0.998093	no	no
chr1	143347957	143405365	TCONS_l2_00000560	169.288	176.106	169.467	0.969547	0.998093	no	no
chr1	143347957	143405365	TCONS_l2_00000561	169.288	176.106	169.467	0.969547	0.998093	no	no
chr1	143347957	143405365	TCONS_l2_00000562	169.288	176.106	169.467	0.969547	0.998093	no	no
chr1	143347957	143405365	TCONS_l2_00000563	169.288	176.106	169.467	0.969547	0.998093	no	no
chr1	143347957	143405365	TCONS_l2_00002156	169.288	176.106	169.467	0.969547	0.998093	no	no
chr1	143347957	143405365	TCONS_l2_00002157	169.288	176.106	169.467	0.969547	0.998093	no	no
chr1	143347957	143405365	TCONS_l2_00002158	169.288	176.106	169.467	0.969547	0.998093	no	no
chr1	143347957	143405365	TCONS_l2_00002159	169.288	176.106	169.467	0.969547	0.998093	no	no
chr1	143347957	143405365	TCONS_l2_00002160	169.288	176.106	169.467	0.969547	0.998093	no	no
chr1	143347957	143405365	TCONS_l2_00002161	169.288	176.106	169.467	0.969547	0.998093	no	no
chr1	143347957	143405365	TCONS_l2_00002162	169.288	176.106	169.467	0.969547	0.998093	no	no
chr1	143347957	143405365	TCONS_l2_00002163	169.288	176.106	169.467	0.969547	0.998093	no	no
chr1	143347957	143405365	TCONS_l2_00002164	169.288	176.106	169.467	0.969547	0.998093	no	no
chr1	143347957	143405365	TCONS_l2_00002165	169.288	176.106	169.467	0.969547	0.998093	no	no
chr1	143347957	143405365	TCONS_l2_00002166	169.288	176.106	169.467	0.969547	0.998093	no	no
chr1	143347957	143405365	TCONS_l2_00002167	169.288	176.106	169.467	0.969547	0.998093	no	no
chr1	143347957	143405365	TCONS_l2_00002168	169.288	176.106	169.467	0.969547	0.998093	no	no
chr1	143347957	143405365	TCONS_l2_00002169	169.288	176.106	169.467	0.969547	0.998093	no	no
chr1	143347957	143405365	TCONS_l2_00002170	169.288	176.106	169.467	0.969547	0.998093	no	no
chr1	143347957	143405365	TCONS_l2_00002171	169.288	176.106	169.467	0.969547	0.998093	no	no
chr1	143347957	143405365	TCONS_l2_00002172	169.288	176.106	169.467	0.969547	0.998093	no	no
chr1	143498343	143517299	TCONS_00000295	0	0	0	1	1	no	no
chr1	143647637	143744935	TCONS_l2_00002174	0	0	0	1	1	no	no
chr1	143647637	143744935	TCONS_l2_00002175	0	0	0	1	1	no	no
chr1	146644349	146648626	TCONS_00000054	8.68055	65.2368	220.841	0.580107	0.425203	no	no
chr1	146644349	146648626	TCONS_00002153	8.68055	65.2368	220.841	0.580107	0.425203	no	no
chr1	147169913	147171461	TCONS_00000296	0	0	0	1	1	no	no
chr1	147249688	147267415	TCONS_00000297	0	0	0	1	1	no	no
chr1	147249688	147267415	TCONS_00001139	0	0	0	1	1	no	no
chr1	147494089	147498172	TCONS_00000298	0	0	0	1	1	no	no
chr1	147494089	147498172	TCONS_00000299	0	0	0	1	1	no	no
chr1	147554487	147564821	TCONS_l2_00000568	0	0	0	1	1	no	no
chr1	147554487	147564821	TCONS_l2_00000569	0	0	0	1	1	no	no
chr1	147554487	147564821	TCONS_l2_00000570	0	0	0	1	1	no	no
chr1	147554487	147564821	TCONS_l2_00000571	0	0	0	1	1	no	no
chr1	148352315	148354746	TCONS_00001140	3.64358	23.9686	13.9334	1	1	no	no
chr1	148556022	148558168	TCONS_00001141	112.847	212.877	1023.05	0.703219	0.136871	no	no
chr1	148556022	148558168	TCONS_00002154	112.847	212.877	1023.05	0.703219	0.136871	no	no
chr1	148556022	148558168	TCONS_00002155	112.847	212.877	1023.05	0.703219	0.136871	no	no
chr1	148852392	148853717	TCONS_00000300	0	0	0	1	1	no	no
chr1	148876039	148902123	TCONS_l2_00000577	0	0	0	1	1	no	no
chr1	148876039	148902123	TCONS_l2_00002184	0	0	0	1	1	no	no
chr1	148928061	148953054	TCONS_l2_00000578	19.1011	111.572	146.091	0.448979	0.375709	no	no
chr1	148928061	148953054	TCONS_l2_00000579	19.1011	111.572	146.091	0.448979	0.375709	no	no
chr1	148928061	148953054	TCONS_l2_00000580	19.1011	111.572	146.091	0.448979	0.375709	no	no
chr1	148928061	148953054	TCONS_l2_00000581	19.1011	111.572	146.091	0.448979	0.375709	no	no
chr1	148928061	148953054	TCONS_l2_00000582	19.1011	111.572	146.091	0.448979	0.375709	no	no
chr1	148928061	148953054	TCONS_l2_00000583	19.1011	111.572	146.091	0.448979	0.375709	no	no
chr1	148928061	148953054	TCONS_l2_00002185	19.1011	111.572	146.091	0.448979	0.375709	no	no
chr1	148928061	148953054	TCONS_l2_00002186	19.1011	111.572	146.091	0.448979	0.375709	no	no
chr1	149042010	149045703	TCONS_l2_00000584	0	0	0	1	1	no	no
chr1	149065283	149067756	TCONS_l2_00000585	0	0	0	1	1	no	no
chr1	149065283	149067756	TCONS_l2_00000586	0	0	0	1	1	no	no
chr1	149186302	149187373	TCONS_00000301	0	0	0	1	1	no	no
chr1	149230538	149232553	TCONS_00000055	1085.42	886.572	676.223	0.864988	0.685183	no	no
chr1	149230538	149232553	TCONS_00001142	1085.42	886.572	676.223	0.864988	0.685183	no	no
chr1	149230538	149232553	TCONS_00002156	1085.42	886.572	676.223	0.864988	0.685183	no	no
chr1	149238887	149265510	TCONS_l2_00000590	0	7.18512	132.483	1	0.091887	no	no
chr1	149238887	149265510	TCONS_l2_00000591	0	7.18512	132.483	1	0.091887	no	no
chr1	149238887	149265510	TCONS_l2_00000592	0	7.18512	132.483	1	0.091887	no	no
chr1	149238887	149265510	TCONS_l2_00002188	0	7.18512	132.483	1	0.091887	no	no
chr1	149238887	149265510	TCONS_l2_00002189	0	7.18512	132.483	1	0.091887	no	no
chr1	149238887	149265510	TCONS_l2_00002190	0	7.18512	132.483	1	0.091887	no	no
chr1	149238887	149265510	TCONS_l2_00002191	0	7.18512	132.483	1	0.091887	no	no
chr1	149238887	149265510	TCONS_l2_00002192	0	7.18512	132.483	1	0.091887	no	no
chr1	149238887	149265510	TCONS_l2_00002193	0	7.18512	132.483	1	0.091887	no	no
chr1	149369293	149379201	TCONS_l2_00000595	0	0	0	1	1	no	no
chr1	149369293	149379201	TCONS_l2_00000596	0	0	0	1	1	no	no
chr1	149369293	149379201	TCONS_l2_00002194	0	0	0	1	1	no	no
chr1	149369293	149379201	TCONS_l2_00002195	0	0	0	1	1	no	no
chr1	149369293	149379201	TCONS_l2_00002197	0	0	0	1	1	no	no
chr1	149369293	149379201	TCONS_l2_00002198	0	0	0	1	1	no	no
chr1	149590751	149592306	TCONS_00000305	0	0	0	1	1	no	no
chr1	149615885	149616885	TCONS_00001143	0	0	0	1	1	no	no
chr1	149615885	149616885	TCONS_00002157	0	0	0	1	1	no	no
chr1	149615885	149616885	TCONS_00002158	0	0	0	1	1	no	no
chr1	149627006	149666092	TCONS_l2_00000598	0	0	0	1	1	no	no
chr1	149627006	149666092	TCONS_l2_00002204	0	0	0	1	1	no	no
chr1	149627006	149666092	TCONS_l2_00002205	0	0	0	1	1	no	no
chr1	149627006	149666092	TCONS_l2_00002206	0	0	0	1	1	no	no
chr1	149627006	149666092	TCONS_l2_00002207	0	0	0	1	1	no	no
chr1	149672996	149677287	TCONS_l2_00000599	0	0	0	1	1	no	no
chr1	149672996	149677287	TCONS_l2_00002208	0	0	0	1	1	no	no
chr1	150134878	150153235	TCONS_00002160	0	0	0	1	1	no	no
chr1	150134878	150153235	TCONS_00002161	0	0	0	1	1	no	no
chr1	150504636	150509813	TCONS_00001146	0	0	12.7566	1	1	no	no
chr1	150504636	150509813	TCONS_00002162	0	0	12.7566	1	1	no	no
chr1	152627952	152629280	TCONS_00000313	0	0	0	1	1	no	no
chr1	153146993	153164152	TCONS_00000314	0	0	0	1	1	no	no
chr1	155961180	155972355	TCONS_00000316	0	0	0	1	1	no	no
chr1	156358017	156365401	TCONS_00000317	0	0	0	1	1	no	no
chr1	156481486	156483108	TCONS_00001172	0	0	0	1	1	no	no
chr1	156481486	156483108	TCONS_00002182	0	0	0	1	1	no	no
chr1	157152694	157157512	TCONS_l2_00000650	0	0	5.0404	1	1	no	no
chr1	157152694	157157512	TCONS_l2_00002223	0	0	5.0404	1	1	no	no
chr1	157895763	157918861	TCONS_l2_00002224	0	0	0	1	1	no	no
chr1	157895763	157918861	TCONS_l2_00002225	0	0	0	1	1	no	no
chr1	158119643	158122023	TCONS_00001175	0	0	0	1	1	no	no
chr1	158130280	158132748	TCONS_00001176	0	0	0	1	1	no	no
chr1	159436110	159453166	TCONS_00000319	0	0	0	1	1	no	no
chr1	159930876	159950196	TCONS_l2_00000659	0	0	0	1	1	no	no
chr1	159930876	159950196	TCONS_l2_00000660	0	0	0	1	1	no	no
chr1	159930876	159950196	TCONS_l2_00002227	0	0	0	1	1	no	no
chr1	160864696	160866290	TCONS_l2_00000663	68.8731	91.2431	46.8226	0.877074	0.855031	no	no
chr1	161265663	161266179	TCONS_00001179	0	0	0	1	1	no	no
chr1	161337811	161341754	TCONS_00000324	0	20.3095	0	1	1	no	no
chr1	162004994	162009357	TCONS_00000325	0	0	0	1	1	no	no
chr1	162004994	162009357	TCONS_00001180	0	0	0	1	1	no	no
chr1	163229639	163230449	TCONS_00000327	0	24.3191	0	1	1	no	no
chr1	163393105	163394820	TCONS_00001181	0	0	0	1	1	no	no
chr1	166304120	166308626	TCONS_00000328	0	0	0	1	1	no	no
chr1	166304120	166308626	TCONS_00001187	0	0	0	1	1	no	no
chr1	166542929	166543981	TCONS_l2_00000673	0	0	0	1	1	no	no
chr1	168286743	168288713	TCONS_00001189	0	0	0	1	1	no	no
chr1	168756178	168762120	TCONS_00000008	0	61.61	0	0.290613	1	no	no
chr1	168756178	168762120	TCONS_00001190	0	61.61	0	0.290613	1	no	no
chr1	168773291	168838565	TCONS_00001191	0	0	0	1	1	no	no
chr1	168893335	168908348	TCONS_l2_00000681	0	0	11.9821	1	1	no	no
chr1	169073361	169074145	TCONS_00000330	0	0	0	1	1	no	no
chr1	170567994	170616480	TCONS_00000332	0	0	0	1	1	no	no
chr1	171584010	171595732	TCONS_00000333	0	0	0	1	1	no	no
chr1	171584010	171595732	TCONS_00001200	0	0	0	1	1	no	no
chr1	173831289	173837125	TCONS_00000336	133.749	109.98	65.0958	0.957911	0.877074	no	no
chr1	173991646	173992123	TCONS_00000337	0	0	89.5713	1	1	no	no
chr1	175846478	175849604	TCONS_00000338	0	0	0	1	1	no	no
chr1	176176783	176198485	TCONS_00000339	0	25.8657	32.0772	1	1	no	no
chr1	176176783	176198485	TCONS_00001205	0	25.8657	32.0772	1	1	no	no
chr1	177320720	177339442	TCONS_l2_00000700	0	0	0	1	1	no	no
chr1	177320720	177339442	TCONS_l2_00000701	0	0	0	1	1	no	no
chr1	177320720	177339442	TCONS_l2_00002247	0	0	0	1	1	no	no
chr1	177669658	177679465	TCONS_00000341	0	0	0	1	1	no	no
chr1	178621016	178631642	TCONS_00001208	0	0	0	1	1	no	no
chr1	178675708	178676861	TCONS_00001209	0	0	0	1	1	no	no
chr1	180100863	180103986	TCONS_00001210	0	0	0	1	1	no	no
chr1	180528109	180535654	TCONS_00000058	0	0	0	1	1	no	no
chr1	180528109	180535654	TCONS_00001211	0	0	0	1	1	no	no
chr1	180528109	180535654	TCONS_00002198	0	0	0	1	1	no	no
chr1	180864245	180869874	TCONS_00001212	22.0776	18.1542	0	1	1	no	no
chr1	180875786	180878302	TCONS_l2_00000708	0	0	0	1	1	no	no
chr1	180875786	180878302	TCONS_l2_00002250	0	0	0	1	1	no	no
chr1	180875786	180878302	TCONS_l2_00002251	0	0	0	1	1	no	no
chr1	181143619	181151343	TCONS_00000059	0	0	0	1	1	no	no
chr1	181143619	181151343	TCONS_00000344	0	0	0	1	1	no	no
chr1	181205452	181207740	TCONS_l2_00000709	0	0	0	1	1	no	no
chr1	181205452	181207740	TCONS_l2_00002254	0	0	0	1	1	no	no
chr1	181904061	181906113	TCONS_00001215	0	0	0	1	1	no	no
chr1	182055685	182059247	TCONS_00000346	0	0	0	1	1	no	no
chr1	182376755	182383948	TCONS_00000009	0	0	0	1	1	no	no
chr1	182681804	182683733	TCONS_00000347	0	0	0	1	1	no	no
chr1	182681804	182683733	TCONS_00001216	0	0	0	1	1	no	no
chr1	184090199	184091540	TCONS_00001218	0	0	0	1	1	no	no
chr1	184298204	184301960	TCONS_00000348	0	0	0	1	1	no	no
chr1	184632074	184634810	TCONS_00001219	0	23.0775	0	1	1	no	no
chr1	184746599	184748797	TCONS_00001220	0	0	0	1	1	no	no
chr1	185339833	185344123	TCONS_00001221	6.68426	0	0	1	1	no	no
chr1	185527501	185597659	TCONS_00000349	0	0	0	1	1	no	no
chr1	185527501	185597659	TCONS_00002202	0	0	0	1	1	no	no
chr1	187061973	187329455	TCONS_00000350	0	0	46.1432	1	1	no	no
chr1	187412737	187446354	TCONS_00000351	0	0	0	1	1	no	no
chr1	187412737	187446354	TCONS_00000352	0	0	0	1	1	no	no
chr1	188477668	188505596	TCONS_00000353	0	0	0	1	1	no	no
chr1	189118916	189119860	TCONS_00001225	0	346.829	71.6863	0.192938	1	no	no
chr1	189744594	189784048	TCONS_00000355	0	0	0	1	1	no	no
chr1	190447355	190463427	TCONS_00000060	0	0	0	1	1	no	no
chr1	190447355	190463427	TCONS_00000356	0	0	0	1	1	no	no
chr1	190447355	190463427	TCONS_00000357	0	0	0	1	1	no	no
chr1	190447355	190463427	TCONS_00000358	0	0	0	1	1	no	no
chr1	190447355	190463427	TCONS_00001227	0	0	0	1	1	no	no
chr1	190447355	190463427	TCONS_00001228	0	0	0	1	1	no	no
chr1	190447355	190463427	TCONS_00001229	0	0	0	1	1	no	no
chr1	190447355	190463427	TCONS_00001230	0	0	0	1	1	no	no
chr1	190447355	190463427	TCONS_00002206	0	0	0	1	1	no	no
chr1	190594019	190770787	TCONS_l2_00002266	0	0	0	1	1	no	no
chr1	191190288	191197597	TCONS_00000359	0	0	0	1	1	no	no
chr1	191827836	191980390	TCONS_00000360	0	0	0	1	1	no	no
chr1	192486768	192536347	TCONS_l2_00002268	0	0	0	1	1	no	no
chr1	192685462	192685814	TCONS_l2_00000739	306.468	0	401.816	0.218828	0.92848	no	no
chr1	193273874	193335083	TCONS_00000361	0	0	0	1	1	no	no
chr1	193273874	193335083	TCONS_00001231	0	0	0	1	1	no	no
chr1	193648023	193696313	TCONS_00000362	0	0	0	1	1	no	no
chr1	194118602	194167824	TCONS_l2_00002271	0	0	0	1	1	no	no
chr1	194320072	194321556	TCONS_00000363	0	0	0	1	1	no	no
chr1	195450555	195469368	TCONS_00001232	0	0	0	1	1	no	no
chr1	198952449	198954529	TCONS_00000364	0	0	0	1	1	no	no
chr1	198952449	198954529	TCONS_00000365	0	0	0	1	1	no	no
chr1	198975169	199045864	TCONS_00000366	0	0	0	1	1	no	no
chr1	200380828	200447421	TCONS_00000061	0	0	0	1	1	no	no
chr1	200380828	200447421	TCONS_00000367	0	0	0	1	1	no	no
chr1	200380828	200447421	TCONS_00001233	0	0	0	1	1	no	no
chr1	200661852	200663035	TCONS_00001234	0	0	0	1	1	no	no
chr1	200917965	200926877	TCONS_l2_00000747	0	0	0	1	1	no	no
chr1	200917965	200926877	TCONS_l2_00000748	0	0	0	1	1	no	no
chr1	200929144	200934218	TCONS_l2_00000749	0	0	0	1	1	no	no
chr1	201508267	201557780	TCONS_00001243	0	0	0	1	1	no	no
chr1	201508267	201557780	TCONS_00002215	0	0	0	1	1	no	no
chr1	201508267	201557780	TCONS_00002216	0	0	0	1	1	no	no
chr1	202779995	202781186	TCONS_00000371	0	0	0	1	1	no	no
chr1	202779995	202781186	TCONS_00002217	0	0	0	1	1	no	no
chr1	202789393	202796339	TCONS_l2_00000774	0	0	0	1	1	no	no
chr1	202789393	202796339	TCONS_l2_00002280	0	0	0	1	1	no	no
chr1	202830881	202844369	TCONS_l2_00002282	3.74866	18.4949	22.9364	1	1	no	no
chr1	203343729	203369257	TCONS_00001247	0	0	0	1	1	no	no
chr1	203343729	203369257	TCONS_00001248	0	0	0	1	1	no	no
chr1	203343729	203369257	TCONS_00002218	0	0	0	1	1	no	no
chr1	203343729	203369257	TCONS_00002219	0	0	0	1	1	no	no
chr1	205425185	205438152	TCONS_00000064	0	0	0	1	1	no	no
chr1	205744729	205752610	TCONS_00001250	0	0	0	1	1	no	no
chr1	205831206	205865215	TCONS_l2_00000780	96.0824	77.1215	65.8836	0.8637	0.767085	no	no
chr1	205831206	205865215	TCONS_l2_00002287	96.0824	77.1215	65.8836	0.8637	0.767085	no	no
chr1	206164083	206166270	TCONS_00000373	0	0	0	1	1	no	no
chr1	207352621	207357525	TCONS_l2_00000782	0	0	0	1	1	no	no
chr1	207352621	207357525	TCONS_l2_00000783	0	0	0	1	1	no	no
chr1	207422411	207482466	TCONS_00000374	0	22.7615	0	1	1	no	no
chr1	207558528	207560344	TCONS_00001252	0	0	0	1	1	no	no
chr1	207589902	207597521	TCONS_00001253	0	0	0	1	1	no	no
chr1	208132708	208134955	TCONS_00001254	0	0	0	1	1	no	no
chr1	208136995	208139265	TCONS_00001255	0	0	0	1	1	no	no
chr1	208434037	208440263	TCONS_00001256	0	0	0	1	1	no	no
chr1	208844667	208910106	TCONS_00000375	0	0	0	1	1	no	no
chr1	208844667	208910106	TCONS_00001257	0	0	0	1	1	no	no
chr1	208844667	208910106	TCONS_00001258	0	0	0	1	1	no	no
chr1	208844667	208910106	TCONS_00002225	0	0	0	1	1	no	no
chr1	208844667	208910106	TCONS_00002226	0	0	0	1	1	no	no
chr1	209145798	209148652	TCONS_00000376	0	0	0	1	1	no	no
chr1	209498776	209501877	TCONS_00000377	0	0	0	1	1	no	no
chr1	209498776	209501877	TCONS_00002227	0	0	0	1	1	no	no
chr1	209541006	209553165	TCONS_l2_00000794	0	0	0	1	1	no	no
chr1	209541006	209553165	TCONS_l2_00002292	0	0	0	1	1	no	no
chr1	209541006	209553165	TCONS_l2_00002293	0	0	0	1	1	no	no
chr1	211809247	211816209	TCONS_00000380	0	0	0	1	1	no	no
chr1	211849015	211863445	TCONS_00000381	0	0	0	1	1	no	no
chr1	211849015	211863445	TCONS_00000382	0	0	0	1	1	no	no
chr1	211849015	211863445	TCONS_00000383	0	0	0	1	1	no	no
chr1	211849015	211863445	TCONS_00001260	0	0	0	1	1	no	no
chr1	211849015	211863445	TCONS_00001261	0	0	0	1	1	no	no
chr1	211899561	211901111	TCONS_00001262	0	0	0	1	1	no	no
chr1	212341548	212363601	TCONS_00000386	0	0	0	1	1	no	no
chr1	212719035	212729407	TCONS_00000387	0	0	0	1	1	no	no
chr1	212731195	212734736	TCONS_00001266	0	3.91085	25.4626	1	1	no	no
chr1	212731195	212734736	TCONS_00001267	0	3.91085	25.4626	1	1	no	no
chr1	212731195	212734736	TCONS_00001268	0	3.91085	25.4626	1	1	no	no
chr1	212840986	212848586	TCONS_00001269	0	0	0	1	1	no	no
chr1	212840986	212848586	TCONS_00001270	0	0	0	1	1	no	no
chr1	212840986	212848586	TCONS_00002229	0	0	0	1	1	no	no
chr1	213665643	213719790	TCONS_00000388	0	0	0	1	1	no	no
chr1	213904758	213967930	TCONS_00000389	0	0	0	1	1	no	no
chr1	218066242	218094146	TCONS_00000391	0	0	0	1	1	no	no
chr1	218205176	218207002	TCONS_00000392	0	0	0	1	1	no	no
chr1	218216846	218232482	TCONS_00000393	0	0	0	1	1	no	no
chr1	218338444	218340185	TCONS_00001275	0	0	0	1	1	no	no
chr1	219092181	219098202	TCONS_00001276	0	0	0	1	1	no	no
chr1	219092181	219098202	TCONS_00001277	0	0	0	1	1	no	no
chr1	219092181	219098202	TCONS_00002231	0	0	0	1	1	no	no
chr1	219391857	219500273	TCONS_00001278	47.4987	491.872	570.318	0.225107	0.174393	no	no
chr1	219391857	219500273	TCONS_00001279	47.4987	491.872	570.318	0.225107	0.174393	no	no
chr1	219391857	219500273	TCONS_00001280	47.4987	491.872	570.318	0.225107	0.174393	no	no
chr1	219391857	219500273	TCONS_00002232	47.4987	491.872	570.318	0.225107	0.174393	no	no
chr1	219582616	219632787	TCONS_00001281	0	0	0	1	1	no	no
chr1	220552593	220554659	TCONS_00001282	0	0	0	1	1	no	no
chr1	220605799	220608985	TCONS_00001283	0	0	0	1	1	no	no
chr1	220667810	220674043	TCONS_00001284	0	0	0	1	1	no	no
chr1	221002596	221005768	TCONS_00000065	0	0	0	1	1	no	no
chr1	221681900	221684321	TCONS_l2_00002307	0	0	0	1	1	no	no
chr1	222054322	222158306	TCONS_00000394	0	0	0	1	1	no	no
chr1	222054322	222158306	TCONS_00000395	0	0	0	1	1	no	no
chr1	222763272	222766374	TCONS_00000396	0	0.0010014	22.0876	1	1	no	no
chr1	222763272	222766374	TCONS_00000397	0	0.0010014	22.0876	1	1	no	no
chr1	222988369	223010726	TCONS_l2_00000833	14.1026	1093.76	459.241	0.035488	0.035488	yes	yes
chr1	222988369	223010726	TCONS_l2_00000834	14.1026	1093.76	459.241	0.035488	0.035488	yes	yes
chr1	222988369	223010726	TCONS_l2_00000835	14.1026	1093.76	459.241	0.035488	0.035488	yes	yes
chr1	222988369	223010726	TCONS_l2_00000836	14.1026	1093.76	459.241	0.035488	0.035488	yes	yes
chr1	222988369	223010726	TCONS_l2_00000837	14.1026	1093.76	459.241	0.035488	0.035488	yes	yes
chr1	222988369	223010726	TCONS_l2_00000838	14.1026	1093.76	459.241	0.035488	0.035488	yes	yes
chr1	222988369	223010726	TCONS_l2_00000839	14.1026	1093.76	459.241	0.035488	0.035488	yes	yes
chr1	222988369	223010726	TCONS_l2_00000840	14.1026	1093.76	459.241	0.035488	0.035488	yes	yes
chr1	222988369	223010726	TCONS_l2_00000841	14.1026	1093.76	459.241	0.035488	0.035488	yes	yes
chr1	222988369	223010726	TCONS_l2_00000842	14.1026	1093.76	459.241	0.035488	0.035488	yes	yes
chr1	222988369	223010726	TCONS_l2_00000843	14.1026	1093.76	459.241	0.035488	0.035488	yes	yes
chr1	222988369	223010726	TCONS_l2_00002311	14.1026	1093.76	459.241	0.035488	0.035488	yes	yes
chr1	222988369	223010726	TCONS_l2_00002312	14.1026	1093.76	459.241	0.035488	0.035488	yes	yes
chr1	222988369	223010726	TCONS_l2_00002313	14.1026	1093.76	459.241	0.035488	0.035488	yes	yes
chr1	222988369	223010726	TCONS_l2_00002314	14.1026	1093.76	459.241	0.035488	0.035488	yes	yes
chr1	222988369	223010726	TCONS_l2_00002315	14.1026	1093.76	459.241	0.035488	0.035488	yes	yes
chr1	222988369	223010726	TCONS_l2_00002316	14.1026	1093.76	459.241	0.035488	0.035488	yes	yes
chr1	222988369	223010726	TCONS_l2_00002317	14.1026	1093.76	459.241	0.035488	0.035488	yes	yes
chr1	222988369	223010726	TCONS_l2_00002318	14.1026	1093.76	459.241	0.035488	0.035488	yes	yes
chr1	223316722	223321526	TCONS_00001294	0	62.2723	0	0.275844	1	no	no
chr1	223316722	223321526	TCONS_00000408	0	0	0	1	1	no	no
chr1	223354485	223361496	TCONS_00000409	0	0	0	1	1	no	no
chr1	224133091	224222680	TCONS_l2_00000846	8.15106	78.7803	254.512	0.307174	0.171536	no	no
chr1	224133091	224222680	TCONS_l2_00000847	8.15106	78.7803	254.512	0.307174	0.171536	no	no
chr1	224133091	224222680	TCONS_l2_00000848	8.15106	78.7803	254.512	0.307174	0.171536	no	no
chr1	224133091	224222680	TCONS_l2_00000849	8.15106	78.7803	254.512	0.307174	0.171536	no	no
chr1	224133091	224222680	TCONS_l2_00000850	8.15106	78.7803	254.512	0.307174	0.171536	no	no
chr1	224133091	224222680	TCONS_l2_00000851	8.15106	78.7803	254.512	0.307174	0.171536	no	no
chr1	224133091	224222680	TCONS_l2_00002321	8.15106	78.7803	254.512	0.307174	0.171536	no	no
chr1	224133091	224222680	TCONS_l2_00002322	8.15106	78.7803	254.512	0.307174	0.171536	no	no
chr1	224770787	224785257	TCONS_l2_00000862	0	0	0	1	1	no	no
chr1	224954057	224967057	TCONS_00000410	0	0	0	1	1	no	no
chr1	224954057	224967057	TCONS_00001303	0	0	0	1	1	no	no
chr1	225657546	225660157	TCONS_00001304	0	3.15254	17.5932	1	1	no	no
chr1	225888414	225923976	TCONS_00001306	0	11.8737	0	1	1	no	no
chr1	225888414	225923976	TCONS_00001307	0	11.8737	0	1	1	no	no
chr1	225888414	225923976	TCONS_00001308	0	11.8737	0	1	1	no	no
chr1	225888414	225923976	TCONS_00002241	0	11.8737	0	1	1	no	no
chr1	226271655	226278045	TCONS_l2_00000871	0	63.2562	88.2322	0.262589	0.230287	no	no
chr1	226271655	226278045	TCONS_l2_00002324	0	63.2562	88.2322	0.262589	0.230287	no	no
chr1	226271655	226278045	TCONS_l2_00002325	0	63.2562	88.2322	0.262589	0.230287	no	no
chr1	226409811	226410285	TCONS_00001313	0	0	0	1	1	no	no
chr1	227581291	227618721	TCONS_l2_00002326	2.25879	0	0	1	1	no	no
chr1	227581291	227618721	TCONS_l2_00002327	2.25879	0	0	1	1	no	no
chr1	227976987	227979782	TCONS_00001315	41.0237	1.77544	0	1	1	no	no
chr1	228154669	228162651	TCONS_l2_00000879	0	0	0	1	1	no	no
chr1	228154669	228162651	TCONS_l2_00000880	0	0	0	1	1	no	no
chr1	228382415	228391302	TCONS_l2_00000881	0.673517	16.6148	16.4838	1	1	no	no
chr1	228688982	228697976	TCONS_00001318	43.5537	0	149.962	0.271863	0.674329	no	no
chr1	228688982	228697976	TCONS_00001319	43.5537	0	149.962	0.271863	0.674329	no	no
chr1	229455026	229455445	TCONS_00001320	0	0	0	1	1	no	no
chr1	230138431	230142912	TCONS_00000414	0	0	0	1	1	no	no
chr1	230138431	230142912	TCONS_00001322	0	0	0	1	1	no	no
chr1	230450245	230451789	TCONS_00001323	12.5545	0	0	1	1	no	no
chr1	230728405	230731329	TCONS_00000415	0	0	0	1	1	no	no
chr1	231454149	231456100	TCONS_00001324	0	37.9363	0	1	1	no	no
chr1	231464487	231467017	TCONS_00000416	2.23838	53.3774	34.2391	0.528007	1	no	no
chr1	232295836	232321389	TCONS_00000417	0	0	0	1	1	no	no
chr1	232447237	232448857	TCONS_00000418	0	0	0	1	1	no	no
chr1	232449867	232450795	TCONS_00001326	0	0	0	1	1	no	no
chr1	232853816	232862099	TCONS_00000419	0	0	0	1	1	no	no
chr1	232853816	232862099	TCONS_00001327	0	0	0	1	1	no	no
chr1	232979122	233033391	TCONS_00001328	0	0	0	1	1	no	no
chr1	232979122	233033391	TCONS_00001329	0	0	0	1	1	no	no
chr1	232979122	233033391	TCONS_00002259	0	0	0	1	1	no	no
chr1	233046449	233060203	TCONS_l2_00000903	0	0	0	1	1	no	no
chr1	233067053	233068773	TCONS_00001330	0	0	0	1	1	no	no
chr1	233860044	233866505	TCONS_00001331	0	0	0	1	1	no	no
chr1	233860044	233866505	TCONS_00002260	0	0	0	1	1	no	no
chr1	234701043	234705834	TCONS_00000420	0	0	0	1	1	no	no
chr1	234765056	234770524	TCONS_00000010	0	0	0	1	1	no	no
chr1	234782034	234831900	TCONS_00000069	0	2.78362	0	1	1	no	no
chr1	234782034	234831900	TCONS_00000421	0	2.78362	0	1	1	no	no
chr1	234782034	234831900	TCONS_00000422	0	2.78362	0	1	1	no	no
chr1	234782034	234831900	TCONS_00000423	0	2.78362	0	1	1	no	no
chr1	234844780	234855967	TCONS_00000070	0	0	0	1	1	no	no
chr1	234844780	234855967	TCONS_00000424	0	0	0	1	1	no	no
chr1	234844780	234855967	TCONS_00001332	0	0	0	1	1	no	no
chr1	234861147	234867390	TCONS_00000071	8.22707	0	0	1	1	no	no
chr1	235087870	235105809	TCONS_00000425	0	13.5255	0	1	1	no	no
chr1	236120926	236138865	TCONS_00001333	0	0	0	1	1	no	no
chr1	236260401	236261074	TCONS_00002263	0	0	0	1	1	no	no
chr1	236260401	236261074	TCONS_00002264	0	0	0	1	1	no	no
chr1	236260401	236261074	TCONS_00002265	0	0	0	1	1	no	no
chr1	236260401	236261074	TCONS_00002266	0	0	0	1	1	no	no
chr1	237070343	237091621	TCONS_00001335	0	72.8374	0	0.0715941	1	no	no
chr1	237070343	237091621	TCONS_00001336	0	72.8374	0	0.0715941	1	no	no
chr1	237070343	237091621	TCONS_00001337	0	72.8374	0	0.0715941	1	no	no
chr1	237070343	237091621	TCONS_00002269	0	72.8374	0	0.0715941	1	no	no
chr1	238084605	238090956	TCONS_l2_00000914	44.1657	72.634	101.336	0.846507	0.707545	no	no
chr1	238110307	238164646	TCONS_l2_00000915	0	0	0	1	1	no	no
chr1	238588740	238608261	TCONS_00001340	0	162.693	0	0.297362	1	no	no
chr1	238643685	238701605	TCONS_l2_00002344	0	1.20777	13.4802	1	1	no	no
chr1	240170850	240176558	TCONS_l2_00000917	0	0	0	1	1	no	no
chr1	241577018	241597079	TCONS_l2_00000923	0	0	0	1	1	no	no
chr1	241577018	241597079	TCONS_l2_00000924	0	0	0	1	1	no	no
chr1	241577018	241597079	TCONS_l2_00000925	0	0	0	1	1	no	no
chr1	241577018	241597079	TCONS_l2_00002345	0	0	0	1	1	no	no
chr1	241815560	241842840	TCONS_l2_00000926	0	0	0	1	1	no	no
chr1	241815560	241842840	TCONS_l2_00000927	0	0	0	1	1	no	no
chr1	242072239	242075035	TCONS_00001347	0	0	0	1	1	no	no
chr1	244080673	244212010	TCONS_00000011	0	0	0	1	1	no	no
chr1	244080673	244212010	TCONS_00001348	0	0	0	1	1	no	no
chr1	244270666	244272313	TCONS_00000428	0	0	0	1	1	no	no
chr1	245293032	245295590	TCONS_00001349	0	0	0	1	1	no	no
chr1	246846452	246855175	TCONS_00000429	0	0	0	1	1	no	no
chr1	246846452	246855175	TCONS_00001350	0	0	0	1	1	no	no
chr1	246933183	246956015	TCONS_00000012	0	0	0	1	1	no	no
chr1	246933183	246956015	TCONS_00000072	0	0	0	1	1	no	no
chr1	246933183	246956015	TCONS_00000430	0	0	0	1	1	no	no
chr1	246933183	246956015	TCONS_00000431	0	0	0	1	1	no	no
chr1	246933183	246956015	TCONS_00000432	0	0	0	1	1	no	no
chr1	246933183	246956015	TCONS_00001351	0	0	0	1	1	no	no
chr1	246933183	246956015	TCONS_00001352	0	0	0	1	1	no	no
chr1	246933183	246956015	TCONS_00001353	0	0	0	1	1	no	no
chr1	246933183	246956015	TCONS_00001354	0	0	0	1	1	no	no
chr1	246933183	246956015	TCONS_00001355	0	0	0	1	1	no	no
chr1	246933183	246956015	TCONS_00002270	0	0	0	1	1	no	no
chr1	247337100	247405125	TCONS_l2_00000939	0	0	0	1	1	no	no
chr1	247337100	247405125	TCONS_l2_00000940	0	0	0	1	1	no	no
chr1	247337100	247405125	TCONS_l2_00000941	0	0	0	1	1	no	no
chr1	247444092	247453811	TCONS_l2_00000943	0	0	0	1	1	no	no
chr1	247444092	247453811	TCONS_l2_00000944	0	0	0	1	1	no	no
chr1	247496211	247556961	TCONS_00001362	9.09166	7.47598	83.4416	1	0.533781	no	no
chr1	247496211	247556961	TCONS_00002272	9.09166	7.47598	83.4416	1	0.533781	no	no
chr1	247496211	247556961	TCONS_00001360	48.8829	0	0	0.338611	0.340903	no	no
chr1	247496211	247556961	TCONS_00001361	0	0	0	1	1	no	no
chr1	247802917	247803681	TCONS_00001363	0	0	0	1	1	no	no
chr1	248675755	248676345	TCONS_00001364	0	0	0	1	1	no	no
chr1	249153362	249158995	TCONS_00000435	0	0	0	1	1	no	no
chr1	16606	29961	TCONS_l2_00002359	122.904	18.9489	0	0.30318	0.019031	no	yes
chr1	16606	29961	TCONS_l2_00002360	122.904	18.9489	0	0.30318	0.019031	no	yes
chr1	16606	29961	TCONS_l2_00002361	122.904	18.9489	0	0.30318	0.019031	no	yes
chr1	16606	29961	TCONS_l2_00002362	122.904	18.9489	0	0.30318	0.019031	no	yes
chr1	16606	29961	TCONS_l2_00002363	122.904	18.9489	0	0.30318	0.019031	no	yes
chr1	16606	29961	TCONS_l2_00002364	122.904	18.9489	0	0.30318	0.019031	no	yes
chr1	16606	29961	TCONS_l2_00002365	122.904	18.9489	0	0.30318	0.019031	no	yes
chr1	89294	267253	TCONS_l2_00000957	0	8.54039	0	1	1	no	no
chr1	89294	267253	TCONS_l2_00000958	0	8.54039	0	1	1	no	no
chr1	89294	267253	TCONS_l2_00000959	0	8.54039	0	1	1	no	no
chr1	89294	267253	TCONS_l2_00000960	0	8.54039	0	1	1	no	no
chr1	89294	267253	TCONS_l2_00002367	0	8.54039	0	1	1	no	no
chr1	89294	267253	TCONS_l2_00002368	0	8.54039	0	1	1	no	no
chr1	89294	267253	TCONS_l2_00002369	0	8.54039	0	1	1	no	no
chr1	89294	267253	TCONS_l2_00002370	0	8.54039	0	1	1	no	no
chr1	89294	267253	TCONS_l2_00002371	0	8.54039	0	1	1	no	no
chr1	89294	267253	TCONS_l2_00002372	0	8.54039	0	1	1	no	no
chr1	89294	267253	TCONS_l2_00002376	0	8.54039	0	1	1	no	no
chr1	89294	267253	TCONS_l2_00002377	0	8.54039	0	1	1	no	no
chr1	89294	267253	TCONS_l2_00002378	0	8.54039	0	1	1	no	no
chr1	89294	267253	TCONS_l2_00002379	0	8.54039	0	1	1	no	no
chr1	89294	267253	TCONS_l2_00002380	0	8.54039	0	1	1	no	no
chr1	89294	267253	TCONS_l2_00002381	0	8.54039	0	1	1	no	no
chr1	89294	267253	TCONS_00000437	0	0	0	1	1	no	no
chr1	89294	267253	TCONS_00000438	0	0	0	1	1	no	no
chr1	89294	267253	TCONS_00000439	0	0	0	1	1	no	no
chr1	521368	532878	TCONS_00000442	0	0	0	1	1	no	no
chr1	637315	659930	TCONS_l2_00002386	0	0	0	1	1	no	no
chr1	637315	659930	TCONS_l2_00002387	0	0	0	1	1	no	no
chr1	637315	659930	TCONS_l2_00002388	0	0	0	1	1	no	no
chr1	637315	659930	TCONS_l2_00002389	0	0	0	1	1	no	no
chr1	684692	689194	TCONS_00002275	0	0	0	1	1	no	no
chr1	694411	755214	TCONS_l2_00000962	1170.97	217.396	180.098	0.209531	0.114771	no	no
chr1	694411	755214	TCONS_l2_00000963	1170.97	217.396	180.098	0.209531	0.114771	no	no
chr1	694411	755214	TCONS_l2_00000964	1170.97	217.396	180.098	0.209531	0.114771	no	no
chr1	694411	755214	TCONS_l2_00000965	1170.97	217.396	180.098	0.209531	0.114771	no	no
chr1	694411	755214	TCONS_l2_00000966	1170.97	217.396	180.098	0.209531	0.114771	no	no
chr1	694411	755214	TCONS_l2_00000967	1170.97	217.396	180.098	0.209531	0.114771	no	no
chr1	694411	755214	TCONS_l2_00000968	1170.97	217.396	180.098	0.209531	0.114771	no	no
chr1	694411	755214	TCONS_l2_00000969	1170.97	217.396	180.098	0.209531	0.114771	no	no
chr1	694411	755214	TCONS_l2_00000970	1170.97	217.396	180.098	0.209531	0.114771	no	no
chr1	694411	755214	TCONS_l2_00002390	1170.97	217.396	180.098	0.209531	0.114771	no	no
chr1	694411	755214	TCONS_l2_00002391	1170.97	217.396	180.098	0.209531	0.114771	no	no
chr1	694411	755214	TCONS_l2_00002392	1170.97	217.396	180.098	0.209531	0.114771	no	no
chr1	694411	755214	TCONS_l2_00002393	1170.97	217.396	180.098	0.209531	0.114771	no	no
chr1	756055	759075	TCONS_00001367	0	33.1257	0	1	1	no	no
chr1	803619	805581	TCONS_00000444	0	0	0	1	1	no	no
chr1	843464	845308	TCONS_00001368	0	21.6118	0	1	1	no	no
chr1	852249	855072	TCONS_00000073	524.484	245.716	255.438	0.534974	0.540277	no	no
chr1	852249	855072	TCONS_00000445	524.484	245.716	255.438	0.534974	0.540277	no	no
chr1	852249	855072	TCONS_00000446	524.484	245.716	255.438	0.534974	0.540277	no	no
chr1	852249	855072	TCONS_00002277	524.484	245.716	255.438	0.534974	0.540277	no	no
chr1	947376	948573	TCONS_00000447	0	0	0	1	1	no	no
chr1	1006365	1009675	TCONS_l2_00000977	0	9.7654	0	1	1	no	no
chr1	1870243	1877855	TCONS_l2_00000982	0	0	0	1	1	no	no
chr1	1944651	1946969	TCONS_00000074	0	0	0	1	1	no	no
chr1	1944651	1946969	TCONS_00001373	0	0	0	1	1	no	no
chr1	1980668	1981566	TCONS_00000453	0	27.6153	0	1	1	no	no
chr1	1980668	1981566	TCONS_00001374	0	27.6153	0	1	1	no	no
chr1	2143609	2152175	TCONS_00000454	0	0	0	1	1	no	no
chr1	2143609	2152175	TCONS_00000455	0	0	0	1	1	no	no
chr1	2481358	2486841	TCONS_00000015	0	0	0	1	1	no	no
chr1	2481358	2486841	TCONS_00000075	0	0	0	1	1	no	no
chr1	2481358	2486841	TCONS_00000076	0	0	0	1	1	no	no
chr1	2481358	2486841	TCONS_00000456	0	0	0	1	1	no	no
chr1	2496460	2516050	TCONS_00001378	0	0	0	1	1	no	no
chr1	2568356	2574635	TCONS_l2_00000991	24.623	11.1709	12.9877	1	1	no	no
chr1	2728414	2729257	TCONS_00000457	0	0	0	1	1	no	no
chr1	2730631	2734321	TCONS_00000458	0	171.501	0	0.143823	1	no	no
chr1	2976094	2978596	TCONS_00000459	0	0	0	1	1	no	no
chr1	2976094	2978596	TCONS_00000460	0	0	0	1	1	no	no
chr1	2976094	2978596	TCONS_00001379	0	0	0	1	1	no	no
chr1	2976094	2978596	TCONS_00001380	0	0	0	1	1	no	no
chr1	2976094	2978596	TCONS_00002280	0	0	0	1	1	no	no
chr1	3539428	3541333	TCONS_00000461	0	0	0	1	1	no	no
chr1	3539428	3541333	TCONS_00002281	0	0	0	1	1	no	no
chr1	4000552	4015322	TCONS_00000462	0	0	0	1	1	no	no
chr1	4000552	4015322	TCONS_00002282	0	0	0	1	1	no	no
chr1	4615910	4616444	TCONS_00001381	0	0	0	1	1	no	no
chr1	5058061	5080898	TCONS_00001382	0	0	0	1	1	no	no
chr1	5146518	5150959	TCONS_l2_00001000	0	0	0	1	1	no	no
chr1	5146518	5150959	TCONS_l2_00002422	0	0	0	1	1	no	no
chr1	5621768	5728355	TCONS_00000077	0	0	0	1	1	no	no
chr1	5621768	5728355	TCONS_00000464	0	0	0	1	1	no	no
chr1	6843951	6844903	TCONS_00000466	0	0	0	1	1	no	no
chr1	8062788	8067529	TCONS_00000467	0	4.85987	0	1	1	no	no
chr1	8062788	8067529	TCONS_00001384	0	4.85987	0	1	1	no	no
chr1	8278249	8280589	TCONS_00000468	0	0	0	1	1	no	no
chr1	9474621	9489003	TCONS_00001385	71.0286	17.8898	26.6233	0.55021	0.641885	no	no
chr1	9474621	9489003	TCONS_00002288	71.0286	17.8898	26.6233	0.55021	0.641885	no	no
chr1	9509252	9514916	TCONS_00001386	0	0	0	1	1	no	no
chr1	9561150	9563530	TCONS_00000469	0	0	0	1	1	no	no
chr1	11371803	11374861	TCONS_00001387	0	0	0	1	1	no	no
chr1	11432761	11438744	TCONS_00002290	0	0	0	1	1	no	no
chr1	11786467	11791920	TCONS_00001389	0	0	0	1	1	no	no
chr1	13162850	13164468	TCONS_l2_00002430	0	20.9822	0	1	1	no	no
chr1	13983805	13987033	TCONS_00000470	0	4.04404	0	1	1	no	no
chr1	14548385	14549613	TCONS_00000471	0	0	0	1	1	no	no
chr1	14609148	14630936	TCONS_00001392	0	0	0	1	1	no	no
chr1	14675449	14677518	TCONS_00000472	0	0	0	1	1	no	no
chr1	14717204	14746458	TCONS_00001393	0	0	0	1	1	no	no
chr1	14717204	14746458	TCONS_00001394	0	0	0	1	1	no	no
chr1	14923166	14924613	TCONS_00001395	0	0	0	1	1	no	no
chr1	16123396	16126839	TCONS_00001406	0	1272.11	0	0.00645497	1	yes	no
chr1	16944360	16977423	TCONS_l2_00001040	1197.76	718.349	948.435	0.609846	0.838838	no	no
chr1	16944360	16977423	TCONS_l2_00001041	1197.76	718.349	948.435	0.609846	0.838838	no	no
chr1	16944360	16977423	TCONS_l2_00001042	1197.76	718.349	948.435	0.609846	0.838838	no	no
chr1	16944360	16977423	TCONS_l2_00001043	1197.76	718.349	948.435	0.609846	0.838838	no	no
chr1	16944360	16977423	TCONS_l2_00001044	1197.76	718.349	948.435	0.609846	0.838838	no	no
chr1	16944360	16977423	TCONS_l2_00001045	1197.76	718.349	948.435	0.609846	0.838838	no	no
chr1	16944360	16977423	TCONS_l2_00001046	1197.76	718.349	948.435	0.609846	0.838838	no	no
chr1	16944360	16977423	TCONS_l2_00001047	1197.76	718.349	948.435	0.609846	0.838838	no	no
chr1	16944360	16977423	TCONS_l2_00001048	1197.76	718.349	948.435	0.609846	0.838838	no	no
chr1	16944360	16977423	TCONS_l2_00001049	1197.76	718.349	948.435	0.609846	0.838838	no	no
chr1	16944360	16977423	TCONS_l2_00001050	1197.76	718.349	948.435	0.609846	0.838838	no	no
chr1	16944360	16977423	TCONS_l2_00001051	1197.76	718.349	948.435	0.609846	0.838838	no	no
chr1	16944360	16977423	TCONS_l2_00001052	1197.76	718.349	948.435	0.609846	0.838838	no	no
chr1	16944360	16977423	TCONS_l2_00001053	1197.76	718.349	948.435	0.609846	0.838838	no	no
chr1	16944360	16977423	TCONS_l2_00001054	1197.76	718.349	948.435	0.609846	0.838838	no	no
chr1	16944360	16977423	TCONS_l2_00001055	1197.76	718.349	948.435	0.609846	0.838838	no	no
chr1	16944360	16977423	TCONS_l2_00001056	1197.76	718.349	948.435	0.609846	0.838838	no	no
chr1	16944360	16977423	TCONS_l2_00001057	1197.76	718.349	948.435	0.609846	0.838838	no	no
chr1	16944360	16977423	TCONS_l2_00002437	1197.76	718.349	948.435	0.609846	0.838838	no	no
chr1	16944360	16977423	TCONS_l2_00002438	1197.76	718.349	948.435	0.609846	0.838838	no	no
chr1	16944360	16977423	TCONS_l2_00002439	1197.76	718.349	948.435	0.609846	0.838838	no	no
chr1	16944360	16977423	TCONS_l2_00002440	1197.76	718.349	948.435	0.609846	0.838838	no	no
chr1	16944360	16977423	TCONS_l2_00002441	1197.76	718.349	948.435	0.609846	0.838838	no	no
chr1	16944360	16977423	TCONS_l2_00002442	1197.76	718.349	948.435	0.609846	0.838838	no	no
chr1	16944360	16977423	TCONS_l2_00002443	1197.76	718.349	948.435	0.609846	0.838838	no	no
chr1	16944360	16977423	TCONS_l2_00002444	1197.76	718.349	948.435	0.609846	0.838838	no	no
chr1	16983391	16993712	TCONS_l2_00001058	0	0	0	1	1	no	no
chr1	17006849	17015231	TCONS_l2_00001059	0	14.2136	22.0336	1	1	no	no
chr1	17006849	17015231	TCONS_l2_00001060	0	14.2136	22.0336	1	1	no	no
chr1	17006849	17015231	TCONS_l2_00001061	0	14.2136	22.0336	1	1	no	no
chr1	18328348	18335092	TCONS_00001408	0	0	0	1	1	no	no
chr1	18335985	18337010	TCONS_00001409	0	0	35.7346	1	1	no	no
chr1	20686293	20757727	TCONS_00000016	0	0	0	1	1	no	no
chr1	20686293	20757727	TCONS_00000078	0	0	0	1	1	no	no
chr1	20686293	20757727	TCONS_00000478	0	0	0	1	1	no	no
chr1	20686293	20757727	TCONS_00000479	0	0	0	1	1	no	no
chr1	20686293	20757727	TCONS_00001412	0	0	0	1	1	no	no
chr1	20686293	20757727	TCONS_00002304	0	0	0	1	1	no	no
chr1	20686293	20757727	TCONS_00002305	0	0	0	1	1	no	no
chr1	20686293	20757727	TCONS_00000480	0	0	0	1	1	no	no
chr1	21737968	21739761	TCONS_l2_00001072	0	0	0	1	1	no	no
chr1	22350486	22357713	TCONS_00000481	0	45.578	115.635	1	0.36482	no	no
chr1	22350486	22357713	TCONS_00001413	0	45.578	115.635	1	0.36482	no	no
chr1	22350486	22357713	TCONS_00001414	0	45.578	115.635	1	0.36482	no	no
chr1	22744725	22745435	TCONS_00001415	0	0	0	1	1	no	no
chr1	23608314	23610576	TCONS_00001416	346.017	118.783	107.911	0.328709	0.299982	no	no
chr1	23875629	23877406	TCONS_00000482	0	76.6753	0	0.278222	1	no	no
chr1	23877740	23878134	TCONS_00001417	0	0	0	1	1	no	no
chr1	23878412	23881254	TCONS_00001418	0	40.2301	24.9456	1	1	no	no
chr1	23940282	23945957	TCONS_00000483	0	0	0	1	1	no	no
chr1	24523478	24526136	TCONS_00001425	0	0	0	1	1	no	no
chr1	24822804	24829143	TCONS_00001427	160.047	12.2761	14.4005	0.515784	0.521289	no	no
chr1	24822804	24829143	TCONS_00001428	160.047	12.2761	14.4005	0.515784	0.521289	no	no
chr1	24863137	24882323	TCONS_00000487	223.792	617.96	340.76	0.37642	0.757335	no	no
chr1	24863137	24882323	TCONS_00001429	223.792	617.96	340.76	0.37642	0.757335	no	no
chr1	24863137	24882323	TCONS_00002307	223.792	617.96	340.76	0.37642	0.757335	no	no
chr1	25367663	25439611	TCONS_00000488	0	0	0	1	1	no	no
chr1	25367663	25439611	TCONS_00000489	0	0	0	1	1	no	no
chr1	25579797	25594376	TCONS_00000490	1.46661	63.2986	20.1904	0.442781	1	no	no
chr1	25579797	25594376	TCONS_00001430	1.46661	63.2986	20.1904	0.442781	1	no	no
chr1	25579797	25594376	TCONS_00001431	1.46661	63.2986	20.1904	0.442781	1	no	no
chr1	25579797	25594376	TCONS_00002308	1.46661	63.2986	20.1904	0.442781	1	no	no
chr1	26325874	26331040	TCONS_00001436	0	0	0	1	1	no	no
chr1	27555596	27560974	TCONS_00000491	0	0	0	1	1	no	no
chr1	27555596	27560974	TCONS_00002324	0	0	0	1	1	no	no
chr1	27986838	27989233	TCONS_00000492	0	0	0	1	1	no	no
chr1	28446483	28447850	TCONS_l2_00001110	0	11.8223	0	1	1	no	no
chr1	28446483	28447850	TCONS_l2_00001111	0	11.8223	0	1	1	no	no
chr1	28567779	28573670	TCONS_00001440	125.48	125	136.071	0.991612	0.966253	no	no
chr1	28567779	28573670	TCONS_00001441	125.48	125	136.071	0.991612	0.966253	no	no
chr1	29194086	29203848	TCONS_00000493	0	0	0	1	1	no	no
chr1	29194086	29203848	TCONS_00001444	0	0	0	1	1	no	no
chr1	29656131	29676626	TCONS_00000494	0	13.3938	0	1	1	no	no
chr1	30181697	30182394	TCONS_00000495	0	0	0	1	1	no	no
chr1	30486798	30510459	TCONS_00000079	0	0	0	1	1	no	no
chr1	30486798	30510459	TCONS_00000496	0	0	0	1	1	no	no
chr1	30882406	30884485	TCONS_00000497	0	0	0	1	1	no	no
chr1	31168511	31181236	TCONS_00001446	0	0	0	1	1	no	no
chr1	31168511	31181236	TCONS_00002330	0	0	0	1	1	no	no
chr1	31283224	31288400	TCONS_00000498	0	0	0	1	1	no	no
chr1	31933167	31944351	TCONS_00001448	0	0	0	1	1	no	no
chr1	32307619	32321169	TCONS_00000499	0	0	0	1	1	no	no
chr1	32814794	32816264	TCONS_00000501	0	0	74.8509	1	0.165679	no	no
chr1	33171295	33171923	TCONS_00001449	0	0	0	1	1	no	no
chr1	33183334	33190838	TCONS_00000502	0	0	0	1	1	no	no
chr1	33603693	33606476	TCONS_00001450	0	0	0	1	1	no	no
chr1	35081179	35083207	TCONS_00001451	0	0	0	1	1	no	no
chr1	35606940	35611998	TCONS_00001452	0	25.3675	0	1	1	no	no
chr1	35606940	35611998	TCONS_00001453	0	25.3675	0	1	1	no	no
chr1	35606940	35611998	TCONS_00002334	0	25.3675	0	1	1	no	no
chr1	36127391	36130797	TCONS_00001454	0	0	0	1	1	no	no
chr1	36522534	36549583	TCONS_l2_00001143	35.7849	54.0361	30.8523	0.698368	1	no	no
chr1	36522534	36549583	TCONS_l2_00001144	35.7849	54.0361	30.8523	0.698368	1	no	no
chr1	36522534	36549583	TCONS_l2_00001145	35.7849	54.0361	30.8523	0.698368	1	no	no
chr1	37568177	37618282	TCONS_l2_00001147	0	2.46569	0	1	1	no	no
chr1	37568177	37618282	TCONS_l2_00001148	0	2.46569	0	1	1	no	no
chr1	37920479	37940012	TCONS_00000504	0	0	0	1	1	no	no
chr1	37920479	37940012	TCONS_00001457	0	0	0	1	1	no	no
chr1	37920479	37940012	TCONS_00002336	0	0	0	1	1	no	no
chr1	38658715	38680439	TCONS_00000505	0	0	0	1	1	no	no
chr1	38658715	38680439	TCONS_00001458	0	0	0	1	1	no	no
chr1	38658715	38680439	TCONS_00001459	0	0	0	1	1	no	no
chr1	38765780	38777050	TCONS_00001460	0	0	0	1	1	no	no
chr1	40623423	40626915	TCONS_00001468	0	0	0	1	1	no	no
chr1	40932411	40938148	TCONS_00000506	0	8.96762	0	1	1	no	no
chr1	41430712	41432244	TCONS_00001475	0	0	0	1	1	no	no
chr1	43820354	43824390	TCONS_00000509	0	56.6821	0	0.159802	1	no	no
chr1	43820354	43824390	TCONS_00002363	0	56.6821	0	0.159802	1	no	no
chr1	43820354	43824390	TCONS_00002364	0	56.6821	0	0.159802	1	no	no
chr1	44404329	44406129	TCONS_00002373	0	139.532	0	0.248633	1	no	no
chr1	44410041	44412223	TCONS_00000510	0	102.905	62.1788	0.159255	0.299207	no	no
chr1	44410041	44412223	TCONS_00000511	0	102.905	62.1788	0.159255	0.299207	no	no
chr1	44410041	44412223	TCONS_00000512	0	102.905	62.1788	0.159255	0.299207	no	no
chr1	44498209	44499602	TCONS_00002376	0	0	66.1314	1	1	no	no
chr1	45762365	45771290	TCONS_00000513	0	45.6891	78.9045	0.091887	0.0240704	no	yes
chr1	45762365	45771290	TCONS_00001482	0	45.6891	78.9045	0.091887	0.0240704	no	yes
chr1	46912344	46915376	TCONS_00000514	0	0	0	1	1	no	no
chr1	47308766	47366147	TCONS_l2_00001210	0.591779	0	0	1	1	no	no
chr1	47308766	47366147	TCONS_l2_00001211	0.591779	0	0	1	1	no	no
chr1	47308766	47366147	TCONS_l2_00001212	0.591779	0	0	1	1	no	no
chr1	47308766	47366147	TCONS_l2_00002489	0.591779	0	0	1	1	no	no
chr1	47308766	47366147	TCONS_l2_00002490	0.591779	0	0	1	1	no	no
chr1	47308766	47366147	TCONS_l2_00002491	0.591779	0	0	1	1	no	no
chr1	47638526	47640990	TCONS_00001483	0	30.5848	105.661	1	0.0278886	no	yes
chr1	47643840	47645982	TCONS_00000515	195.098	100.267	149.215	0.853009	0.932485	no	no
chr1	47846386	47874257	TCONS_00000516	112.428	34.6845	542.218	0.634406	0.482273	no	no
chr1	47846386	47874257	TCONS_00001484	112.428	34.6845	542.218	0.634406	0.482273	no	no
chr1	47846386	47874257	TCONS_00001485	112.428	34.6845	542.218	0.634406	0.482273	no	no
chr1	47971931	47973315	TCONS_00001488	0	126.406	0	0.278222	1	no	no
chr1	48226248	48462787	TCONS_l2_00001219	20.7106	8.46618	29.4177	1	1	no	no
chr1	48226248	48462787	TCONS_l2_00001220	20.7106	8.46618	29.4177	1	1	no	no
chr1	48226248	48462787	TCONS_l2_00001221	20.7106	8.46618	29.4177	1	1	no	no
chr1	48226248	48462787	TCONS_l2_00001222	20.7106	8.46618	29.4177	1	1	no	no
chr1	48226248	48462787	TCONS_l2_00002494	20.7106	8.46618	29.4177	1	1	no	no
chr1	48226248	48462787	TCONS_l2_00002495	20.7106	8.46618	29.4177	1	1	no	no
chr1	48544458	48547868	TCONS_00000518	0	0	0	1	1	no	no
chr1	48549624	48648100	TCONS_l2_00001223	0	14.9297	0	1	1	no	no
chr1	48549624	48648100	TCONS_l2_00001224	0	14.9297	0	1	1	no	no
chr1	48549624	48648100	TCONS_l2_00002497	0	14.9297	0	1	1	no	no
chr1	48727014	48730430	TCONS_00001489	0	0	0	1	1	no	no
chr1	50671755	50688799	TCONS_00000520	0	0	0	1	1	no	no
chr1	50717181	50723876	TCONS_00001490	0	0	0	1	1	no	no
chr1	50717181	50723876	TCONS_00002380	0	0	0	1	1	no	no
chr1	50731520	50745851	TCONS_00001491	0	0	0	1	1	no	no
chr1	50782664	50786833	TCONS_00001492	0	0	0	1	1	no	no
chr1	50782664	50786833	TCONS_00001493	0	0	0	1	1	no	no
chr1	50782664	50786833	TCONS_00002381	0	0	0	1	1	no	no
chr1	51442716	51479174	TCONS_00001494	0	12.2971	0	1	1	no	no
chr1	52016845	52032193	TCONS_l2_00001232	0	0	0	1	1	no	no
chr1	52035311	52039739	TCONS_l2_00001233	0	0	0	1	1	no	no
chr1	53793904	53812604	TCONS_00001496	0	0	0	1	1	no	no
chr1	53793904	53812604	TCONS_00002383	0	0	0	1	1	no	no
chr1	53814159	53814905	TCONS_00000522	0	0	0	1	1	no	no
chr1	53832339	53833917	TCONS_00000523	0	0	0	1	1	no	no
chr1	53878820	53923449	TCONS_l2_00001237	0	4.50824	0	1	1	no	no
chr1	53878820	53923449	TCONS_l2_00001238	0	4.50824	0	1	1	no	no
chr1	53878820	53923449	TCONS_l2_00002500	0	4.50824	0	1	1	no	no
chr1	54377675	54378843	TCONS_00001498	0	21.7764	0	1	1	no	no
chr1	54440300	54441604	TCONS_l2_00001240	0	0	0	1	1	no	no
chr1	54440300	54441604	TCONS_l2_00001241	0	0	0	1	1	no	no
chr1	54878380	54879139	TCONS_00000524	0	0	0	1	1	no	no
chr1	54982084	54983024	TCONS_00000525	0	0	0	1	1	no	no
chr1	56381281	56410636	TCONS_l2_00001243	0	0	0	1	1	no	no
chr1	56381281	56410636	TCONS_l2_00002502	0	0	0	1	1	no	no
chr1	56522356	56526505	TCONS_00001499	0	0	0	1	1	no	no
chr1	56611392	56621430	TCONS_00001500	0	0	0	1	1	no	no
chr1	56700767	56719436	TCONS_00001501	0	0	0	1	1	no	no
chr1	56700767	56719436	TCONS_00001502	0	0	0	1	1	no	no
chr1	56797823	56840926	TCONS_00001503	0	0	0	1	1	no	no
chr1	57093428	57110930	TCONS_00001504	0	0	0	1	1	no	no
chr1	57093428	57110930	TCONS_00001505	0	0	0	1	1	no	no
chr1	57093428	57110930	TCONS_00002384	0	0	0	1	1	no	no
chr1	57289360	57292593	TCONS_00000080	0	0	0	1	1	no	no
chr1	59521670	59553867	TCONS_00000527	0	0	0	1	1	no	no
chr1	59521670	59553867	TCONS_00000528	0	0	0	1	1	no	no
chr1	59592660	59664293	TCONS_00000017	0	0	0	1	1	no	no
chr1	59592660	59664293	TCONS_00000529	0	0	0	1	1	no	no
chr1	59592660	59664293	TCONS_00002386	0	0	0	1	1	no	no
chr1	59760541	59762053	TCONS_00001507	0	314.906	0	0.227535	1	no	no
chr1	59760541	59762053	TCONS_00001508	0	314.906	0	0.227535	1	no	no
chr1	59760541	59762053	TCONS_00001509	0	314.906	0	0.227535	1	no	no
chr1	60429955	60433906	TCONS_00001510	0	0	0	1	1	no	no
chr1	61005920	61106163	TCONS_00000531	2.48536	53.7403	53.668	0.53266	0.527512	no	no
chr1	61005920	61106163	TCONS_00001511	2.48536	53.7403	53.668	0.53266	0.527512	no	no
chr1	61125302	61291256	TCONS_00000081	36.9968	0	0	1	1	no	no
chr1	63466167	63478142	TCONS_00000532	0	0	0	1	1	no	no
chr1	63466167	63478142	TCONS_00000533	0	0	0	1	1	no	no
chr1	63466167	63478142	TCONS_00000534	0	0	0	1	1	no	no
chr1	65437907	65510206	TCONS_l2_00001272	0	40.2081	0	1	1	no	no
chr1	65437907	65510206	TCONS_l2_00001273	0	40.2081	0	1	1	no	no
chr1	65437907	65510206	TCONS_l2_00001275	0	40.2081	0	1	1	no	no
chr1	65437907	65510206	TCONS_l2_00001276	0	40.2081	0	1	1	no	no
chr1	65437907	65510206	TCONS_l2_00001277	0	40.2081	0	1	1	no	no
chr1	65437907	65510206	TCONS_l2_00001278	0	40.2081	0	1	1	no	no
chr1	65437907	65510206	TCONS_l2_00001279	0	40.2081	0	1	1	no	no
chr1	65437907	65510206	TCONS_l2_00001280	0	40.2081	0	1	1	no	no
chr1	65437907	65510206	TCONS_l2_00002521	0	40.2081	0	1	1	no	no
chr1	65437907	65510206	TCONS_l2_00002522	0	40.2081	0	1	1	no	no
chr1	65437907	65510206	TCONS_l2_00002523	0	40.2081	0	1	1	no	no
chr1	65437907	65510206	TCONS_l2_00002524	0	40.2081	0	1	1	no	no
chr1	65437907	65510206	TCONS_l2_00001274	0	0	0	1	1	no	no
chr1	65532309	65533420	TCONS_00000543	177.077	0	325.037	0.271863	0.844397	no	no
chr1	68808087	68849925	TCONS_l2_00001282	0	0	0	1	1	no	no
chr1	69486138	69499025	TCONS_00001522	0	0	0	1	1	no	no
chr1	69709054	69715106	TCONS_00000544	0	0	0	1	1	no	no
chr1	71110665	71114581	TCONS_00001523	0	0	0	1	1	no	no
chr1	71172135	71252214	TCONS_00000546	0	0	0	1	1	no	no
chr1	76175699	76189696	TCONS_00000549	0	0	0	1	1	no	no
chr1	77223808	77244952	TCONS_00000550	0	0	0	1	1	no	no
chr1	79346569	79351681	TCONS_00001527	0	0	0	1	1	no	no
chr1	79490857	79493876	TCONS_00001528	0	0	0	1	1	no	no
chr1	79518695	79654137	TCONS_l2_00001295	1.19514	0	0	1	1	no	no
chr1	79518695	79654137	TCONS_l2_00001296	1.19514	0	0	1	1	no	no
chr1	79518695	79654137	TCONS_l2_00001297	1.19514	0	0	1	1	no	no
chr1	79518695	79654137	TCONS_l2_00001298	1.19514	0	0	1	1	no	no
chr1	79518695	79654137	TCONS_l2_00001299	1.19514	0	0	1	1	no	no
chr1	79518695	79654137	TCONS_l2_00001300	1.19514	0	0	1	1	no	no
chr1	79735991	79871942	TCONS_00001533	0	0	0	1	1	no	no
chr1	79735991	79871942	TCONS_00001534	0	0	0	1	1	no	no
chr1	79735991	79871942	TCONS_00001535	0	0	0	1	1	no	no
chr1	80839048	80840306	TCONS_00000552	0	0	0	1	1	no	no
chr1	81000662	81112834	TCONS_00000553	0	0	0	1	1	no	no
chr1	82680903	82726817	TCONS_00000554	0	27.7382	0	1	1	no	no
chr1	83001857	83021203	TCONS_00001536	0	0	0	1	1	no	no
chr1	83368865	83632498	TCONS_l2_00001305	0	0	0	1	1	no	no
chr1	83368865	83632498	TCONS_l2_00002537	0	0	0	1	1	no	no
chr1	83368865	83632498	TCONS_l2_00002538	0	0	0	1	1	no	no
chr1	83368865	83632498	TCONS_l2_00001306	363.13	156.955	117.5	0.359791	0.242846	no	no
chr1	84464969	84466352	TCONS_00001545	0	0	0	1	1	no	no
chr1	84542061	84543595	TCONS_00001546	123.085	56.5592	33.225	0.631408	0.502713	no	no
chr1	84830647	84863576	TCONS_00000018	0	33.2562	40.635	1	1	no	no
chr1	84830647	84863576	TCONS_00001549	0	33.2562	40.635	1	1	no	no
chr1	84920351	84924713	TCONS_00001550	0	86.138	0	1	1	no	no
chr1	84937580	84943596	TCONS_00001551	0	0	0	1	1	no	no
chr1	85063634	85086673	TCONS_00001552	24.2402	10.7746	37.0787	1	1	no	no
chr1	85063634	85086673	TCONS_00001553	24.2402	10.7746	37.0787	1	1	no	no
chr1	85063634	85086673	TCONS_00002400	24.2402	10.7746	37.0787	1	1	no	no
chr1	85063634	85086673	TCONS_00002401	24.2402	10.7746	37.0787	1	1	no	no
chr1	86966981	86969353	TCONS_00001555	0	0	0	1	1	no	no
chr1	87781429	87786243	TCONS_00001557	0	0	0	1	1	no	no
chr1	87818531	87837382	TCONS_00000086	0	5.62903	0	1	1	no	no
chr1	87818531	87837382	TCONS_00001559	0	5.62903	0	1	1	no	no
chr1	87818531	87837382	TCONS_00001560	0	5.62903	0	1	1	no	no
chr1	87818531	87837382	TCONS_00002402	0	5.62903	0	1	1	no	no
chr1	87818531	87837382	TCONS_00002403	0	5.62903	0	1	1	no	no
chr1	87992046	87995624	TCONS_l2_00001335	0	0	0	1	1	no	no
chr1	88365591	88442197	TCONS_00000558	0	0	0	1	1	no	no
chr1	88365591	88442197	TCONS_00001561	0	0	0	1	1	no	no
chr1	88365591	88442197	TCONS_00001562	0	0	0	1	1	no	no
chr1	88817764	88821171	TCONS_00001563	0	0	0	1	1	no	no
chr1	88937998	88939861	TCONS_00001564	0	0	0	1	1	no	no
chr1	88994517	88995833	TCONS_00001565	0	0	0	1	1	no	no
chr1	88994517	88995833	TCONS_00001566	0	0	0	1	1	no	no
chr1	89938508	89939606	TCONS_00001568	0	0	0	1	1	no	no
chr1	90076597	90098553	TCONS_00000019	0	118.065	65.9006	0.0364984	0.0634194	yes	no
chr1	90076597	90098553	TCONS_00001570	0	118.065	65.9006	0.0364984	0.0634194	yes	no
chr1	90076597	90098553	TCONS_00001571	0	118.065	65.9006	0.0364984	0.0634194	yes	no
chr1	90076597	90098553	TCONS_00001572	0	118.065	65.9006	0.0364984	0.0634194	yes	no
chr1	90076597	90098553	TCONS_00001573	0	118.065	65.9006	0.0364984	0.0634194	yes	no
chr1	90076597	90098553	TCONS_00001574	0	118.065	65.9006	0.0364984	0.0634194	yes	no
chr1	90076597	90098553	TCONS_00002404	0	118.065	65.9006	0.0364984	0.0634194	yes	no
chr1	90224275	90229610	TCONS_00001575	0	0	0	1	1	no	no
chr1	90224275	90229610	TCONS_00001576	0	0	0	1	1	no	no
chr1	90421224	90422281	TCONS_00000561	0	0	0	1	1	no	no
chr1	90752759	90763021	TCONS_00001577	0	0	0	1	1	no	no
chr1	90976466	90999029	TCONS_00000562	0	0	0	1	1	no	no
chr1	90976466	90999029	TCONS_00001578	0	0	0	1	1	no	no
chr1	91248094	91320704	TCONS_00000088	326.441	198.496	211.964	0.738797	0.743654	no	no
chr1	91248094	91320704	TCONS_00000089	326.441	198.496	211.964	0.738797	0.743654	no	no
chr1	91248094	91320704	TCONS_00000563	326.441	198.496	211.964	0.738797	0.743654	no	no
chr1	91248094	91320704	TCONS_00001579	326.441	198.496	211.964	0.738797	0.743654	no	no
chr1	91248094	91320704	TCONS_00001580	326.441	198.496	211.964	0.738797	0.743654	no	no
chr1	91248094	91320704	TCONS_00001581	326.441	198.496	211.964	0.738797	0.743654	no	no
chr1	91248094	91320704	TCONS_00001582	326.441	198.496	211.964	0.738797	0.743654	no	no
chr1	91954576	91964760	TCONS_00001583	0	0	0	1	1	no	no
chr1	91954576	91964760	TCONS_00002405	0	0	0	1	1	no	no
chr1	92010898	92035089	TCONS_00001584	0	7.03281	0	1	1	no	no
chr1	93770667	93811405	TCONS_00000020	412.787	381.372	328.861	0.95521	0.878174	no	no
chr1	93770667	93811405	TCONS_00000564	412.787	381.372	328.861	0.95521	0.878174	no	no
chr1	93770667	93811405	TCONS_00000565	412.787	381.372	328.861	0.95521	0.878174	no	no
chr1	93770667	93811405	TCONS_00000566	412.787	381.372	328.861	0.95521	0.878174	no	no
chr1	93770667	93811405	TCONS_00000567	412.787	381.372	328.861	0.95521	0.878174	no	no
chr1	93770667	93811405	TCONS_00000568	412.787	381.372	328.861	0.95521	0.878174	no	no
chr1	93770667	93811405	TCONS_00000569	412.787	381.372	328.861	0.95521	0.878174	no	no
chr1	93770667	93811405	TCONS_00000570	412.787	381.372	328.861	0.95521	0.878174	no	no
chr1	93770667	93811405	TCONS_00000571	412.787	381.372	328.861	0.95521	0.878174	no	no
chr1	93770667	93811405	TCONS_00000572	412.787	381.372	328.861	0.95521	0.878174	no	no
chr1	93770667	93811405	TCONS_00000573	412.787	381.372	328.861	0.95521	0.878174	no	no
chr1	93770667	93811405	TCONS_00001585	412.787	381.372	328.861	0.95521	0.878174	no	no
chr1	93770667	93811405	TCONS_00001586	412.787	381.372	328.861	0.95521	0.878174	no	no
chr1	93770667	93811405	TCONS_00001587	412.787	381.372	328.861	0.95521	0.878174	no	no
chr1	93770667	93811405	TCONS_00001588	412.787	381.372	328.861	0.95521	0.878174	no	no
chr1	94784034	94790125	TCONS_00000574	0	0	0	1	1	no	no
chr1	95051111	95057853	TCONS_00000575	0	0	0	1	1	no	no
chr1	95081952	95089740	TCONS_00000576	0	14.9152	17.5677	1	1	no	no
chr1	95081952	95089740	TCONS_00001590	0	14.9152	17.5677	1	1	no	no
chr1	95081952	95089740	TCONS_00002406	0	14.9152	17.5677	1	1	no	no
chr1	95099371	95285834	TCONS_l2_00001386	263.424	54.9964	0	0.23126	0.0039705	no	yes
chr1	95099371	95285834	TCONS_l2_00001387	263.424	54.9964	0	0.23126	0.0039705	no	yes
chr1	95099371	95285834	TCONS_l2_00001388	263.424	54.9964	0	0.23126	0.0039705	no	yes
chr1	95099371	95285834	TCONS_l2_00001389	263.424	54.9964	0	0.23126	0.0039705	no	yes
chr1	95099371	95285834	TCONS_l2_00001390	263.424	54.9964	0	0.23126	0.0039705	no	yes
chr1	95099371	95285834	TCONS_l2_00001391	263.424	54.9964	0	0.23126	0.0039705	no	yes
chr1	95099371	95285834	TCONS_l2_00001392	263.424	54.9964	0	0.23126	0.0039705	no	yes
chr1	95099371	95285834	TCONS_l2_00001393	263.424	54.9964	0	0.23126	0.0039705	no	yes
chr1	95099371	95285834	TCONS_l2_00001394	263.424	54.9964	0	0.23126	0.0039705	no	yes
chr1	95099371	95285834	TCONS_l2_00001395	263.424	54.9964	0	0.23126	0.0039705	no	yes
chr1	95099371	95285834	TCONS_l2_00001396	263.424	54.9964	0	0.23126	0.0039705	no	yes
chr1	95099371	95285834	TCONS_l2_00002568	263.424	54.9964	0	0.23126	0.0039705	no	yes
chr1	95099371	95285834	TCONS_l2_00002569	263.424	54.9964	0	0.23126	0.0039705	no	yes
chr1	95099371	95285834	TCONS_l2_00002570	263.424	54.9964	0	0.23126	0.0039705	no	yes
chr1	95099371	95285834	TCONS_l2_00002571	263.424	54.9964	0	0.23126	0.0039705	no	yes
chr1	95099371	95285834	TCONS_l2_00002572	263.424	54.9964	0	0.23126	0.0039705	no	yes
chr1	95099371	95285834	TCONS_l2_00002573	263.424	54.9964	0	0.23126	0.0039705	no	yes
chr1	95099371	95285834	TCONS_l2_00002574	263.424	54.9964	0	0.23126	0.0039705	no	yes
chr1	95776483	95787167	TCONS_00000583	0	0	0	1	1	no	no
chr1	95776483	95787167	TCONS_00001601	0	0	0	1	1	no	no
chr1	95776483	95787167	TCONS_00002410	0	0	0	1	1	no	no
chr1	95816806	95817810	TCONS_00000584	0	0	0	1	1	no	no
chr1	95820944	95846556	TCONS_00000092	0	0	0	1	1	no	no
chr1	96719624	96839681	TCONS_00000585	0	0	0	1	1	no	no
chr1	98389796	98394621	TCONS_00001602	0	0	0	1	1	no	no
chr1	98398901	98440557	TCONS_00001603	0	0	0	1	1	no	no
chr1	98398901	98440557	TCONS_00002412	0	0	0	1	1	no	no
chr1	99891592	99895068	TCONS_00001604	0	0	0	1	1	no	no
chr1	99937917	99999571	TCONS_00000586	0	0	0	1	1	no	no
chr1	100728862	100731676	TCONS_00000587	125.462	154.284	70.468	0.879775	0.698203	no	no
chr1	100728862	100731676	TCONS_00001608	125.462	154.284	70.468	0.879775	0.698203	no	no
chr1	100728862	100731676	TCONS_00001609	125.462	154.284	70.468	0.879775	0.698203	no	no
chr1	101092604	101110754	TCONS_00000588	0	0	0	1	1	no	no
chr1	101092604	101110754	TCONS_00001610	0	0	0	1	1	no	no
chr1	101701238	101702084	TCONS_00000589	0	0	29.9977	1	1	no	no
chr1	102251816	102252854	TCONS_l2_00001418	14.1058	11.5991	75.5187	1	0.620001	no	no
chr1	102665294	102855186	TCONS_00000590	0	0	0	1	1	no	no
chr1	102665294	102855186	TCONS_00001611	0	0	0	1	1	no	no
chr1	102665294	102855186	TCONS_00001612	0	0	0	1	1	no	no
chr1	102665294	102855186	TCONS_00001613	0	0	0	1	1	no	no
chr1	103228877	103319398	TCONS_00000591	0	0	0	1	1	no	no
chr1	103817768	104068139	TCONS_00000592	0	0	0	1	1	no	no
chr1	103817768	104068139	TCONS_00000593	0	0	0	1	1	no	no
chr1	103817768	104068139	TCONS_00000594	0	0	0	1	1	no	no
chr1	103817768	104068139	TCONS_00000595	0	0	0	1	1	no	no
chr1	103817768	104068139	TCONS_00001614	0	0	0	1	1	no	no
chr1	103817768	104068139	TCONS_00001615	0	0	0	1	1	no	no
chr1	103817768	104068139	TCONS_00002423	0	0	0	1	1	no	no
chr1	106015902	106029242	TCONS_00001617	0	0	0	1	1	no	no
chr1	106015902	106029242	TCONS_00002424	0	0	0	1	1	no	no
chr1	106132314	106161581	TCONS_00000093	0	0	0	1	1	no	no
chr1	106132314	106161581	TCONS_00000596	0	0	0	1	1	no	no
chr1	106132314	106161581	TCONS_00001618	0	0	0	1	1	no	no
chr1	106432382	106434018	TCONS_l2_00001429	98.2581	15.1494	46.9685	0.478657	0.661867	no	no
chr1	106469904	106581195	TCONS_l2_00001430	0	0	0	1	1	no	no
chr1	106469904	106581195	TCONS_l2_00002591	0	0	0	1	1	no	no
chr1	106469904	106581195	TCONS_l2_00002592	0	0	0	1	1	no	no
chr1	106469904	106581195	TCONS_l2_00002593	0	0	0	1	1	no	no
chr1	106590149	106615801	TCONS_00001620	0	0	0	1	1	no	no
chr1	106590149	106615801	TCONS_00001621	0	0	0	1	1	no	no
chr1	106590149	106615801	TCONS_00001622	0	0	0	1	1	no	no
chr1	106590149	106615801	TCONS_00002427	0	0	0	1	1	no	no
chr1	106590149	106615801	TCONS_00002428	0	0	0	1	1	no	no
chr1	109621257	109627542	TCONS_00001623	0	0	0	1	1	no	no
chr1	110426797	110428886	TCONS_00000600	0	0	0	1	1	no	no
chr1	110751455	110752609	TCONS_00000601	0	5.95854	11.0842	1	1	no	no
chr1	110829000	110881793	TCONS_00000094	0	1.35484	0	1	1	no	no
chr1	110829000	110881793	TCONS_00001624	0	1.35484	0	1	1	no	no
chr1	111015164	111033892	TCONS_00000602	0	0	0	1	1	no	no
chr1	111390707	111391552	TCONS_l2_00001442	0	0	0	1	1	no	no
chr1	111927140	111933696	TCONS_l2_00002597	0	0	0	1	1	no	no
chr1	111927140	111933696	TCONS_l2_00002598	0	0	0	1	1	no	no
chr1	112635476	112686569	TCONS_00001629	0	0	0	1	1	no	no
chr1	113362791	113420493	TCONS_00000095	7.00279	32.7717	50.4283	1	0.488561	no	no
chr1	113362791	113420493	TCONS_00000604	7.00279	32.7717	50.4283	1	0.488561	no	no
chr1	113362791	113420493	TCONS_00000605	7.00279	32.7717	50.4283	1	0.488561	no	no
chr1	113362791	113420493	TCONS_00001631	7.00279	32.7717	50.4283	1	0.488561	no	no
chr1	113554308	113615724	TCONS_00000096	0	0	0	1	1	no	no
chr1	115813552	115819102	TCONS_00001634	0	0	0	1	1	no	no
chr1	116461996	116468528	TCONS_00001635	0	0	0	1	1	no	no
chr1	116783460	116784684	TCONS_00001636	0	0	0	1	1	no	no
chr1	116831855	116837107	TCONS_00002447	0	5.10878	0	1	1	no	no
chr1	116966345	117021488	TCONS_l2_00001459	0	0	0	1	1	no	no
chr1	116966345	117021488	TCONS_l2_00001460	0	0	0	1	1	no	no
chr1	116966345	117021488	TCONS_l2_00001461	0	0	0	1	1	no	no
chr1	116966345	117021488	TCONS_l2_00002605	0	0	0	1	1	no	no
chr1	116966345	117021488	TCONS_l2_00002607	0	0	0	1	1	no	no
chr1	116966345	117021488	TCONS_l2_00002608	0	0	0	1	1	no	no
chr1	116966345	117021488	TCONS_l2_00002609	0	0	0	1	1	no	no
chr1	116966345	117021488	TCONS_l2_00002610	0	0	0	1	1	no	no
chr1	116966345	117021488	TCONS_l2_00002611	0	0	0	1	1	no	no
chr1	116966345	117021488	TCONS_00000609	0	0	0	1	1	no	no
chr1	117315569	117325219	TCONS_l2_00001462	0	1.26273	0	1	1	no	no
chr1	117315569	117325219	TCONS_l2_00001463	0	1.26273	0	1	1	no	no
chr1	117338493	117349012	TCONS_00001640	0	0	0	1	1	no	no
chr1	118139453	118148443	TCONS_00000615	0	0	0	1	1	no	no
chr1	118139453	118148443	TCONS_00000616	0	0	0	1	1	no	no
chr1	118139453	118148443	TCONS_00000617	0	0	0	1	1	no	no
chr1	118139453	118148443	TCONS_00001642	0	0	0	1	1	no	no
chr1	118139453	118148443	TCONS_00002449	0	0	0	1	1	no	no
chr1	118139453	118148443	TCONS_00002450	0	0	0	1	1	no	no
chr1	118139453	118148443	TCONS_00002451	0	0	0	1	1	no	no
chr1	118139453	118148443	TCONS_00002452	0	0	0	1	1	no	no
chr1	118139453	118148443	TCONS_00002453	0	0	0	1	1	no	no
chr1	118359008	118363642	TCONS_l2_00001469	0	0	0	1	1	no	no
chr1	118359008	118363642	TCONS_l2_00001470	0	0	0	1	1	no	no
chr1	119542966	119544028	TCONS_00000618	0	0	0	1	1	no	no
chr1	119542966	119544028	TCONS_00000619	0	0	0	1	1	no	no
chr1	119802887	119870538	TCONS_00000620	0	14.0292	185.399	1	0.152248	no	no
chr1	119802887	119870538	TCONS_00001644	0	14.0292	185.399	1	0.152248	no	no
chr1	119802887	119870538	TCONS_00002455	0	0	0	1	1	no	no
chr1	120102716	120152817	TCONS_l2_00001475	0	2.52869	0.397369	1	1	no	no
chr1	120102716	120152817	TCONS_l2_00001476	0	3.49362	0	1	1	no	no
chr1	120612585	120638073	TCONS_00001648	4.09736	0	3.13373	1	1	no	no
chr1	121315743	121322322	TCONS_00000627	0	0	53.8794	1	1	no	no
chr1	121484056	121485434	TCONS_00001651	1193.86	292.773	404.464	0.165679	0.242846	no	no
chr1	121484056	121485434	TCONS_00001652	1193.86	292.773	404.464	0.165679	0.242846	no	no
chr1	142569265	142588234	TCONS_00000628	0	0	0	1	1	no	no
chr1	142618768	142716790	TCONS_l2_00001483	8.91549	14.0082	36.3052	1	1	no	no
chr1	142618768	142716790	TCONS_l2_00001484	8.91549	14.0082	36.3052	1	1	no	no
chr1	142618768	142716790	TCONS_l2_00001485	8.91549	14.0082	36.3052	1	1	no	no
chr1	142618768	142716790	TCONS_l2_00002624	8.91549	14.0082	36.3052	1	1	no	no
chr1	142785221	142891271	TCONS_l2_00001486	106.603	213.781	646.298	0.523771	0.192938	no	no
chr1	142785221	142891271	TCONS_l2_00001487	106.603	213.781	646.298	0.523771	0.192938	no	no
chr1	142785221	142891271	TCONS_l2_00001488	106.603	213.781	646.298	0.523771	0.192938	no	no
chr1	142785221	142891271	TCONS_l2_00001489	106.603	213.781	646.298	0.523771	0.192938	no	no
chr1	142785221	142891271	TCONS_l2_00001490	106.603	213.781	646.298	0.523771	0.192938	no	no
chr1	142785221	142891271	TCONS_l2_00001491	106.603	213.781	646.298	0.523771	0.192938	no	no
chr1	142785221	142891271	TCONS_l2_00001492	106.603	213.781	646.298	0.523771	0.192938	no	no
chr1	142785221	142891271	TCONS_l2_00001493	106.603	213.781	646.298	0.523771	0.192938	no	no
chr1	142785221	142891271	TCONS_l2_00001494	106.603	213.781	646.298	0.523771	0.192938	no	no
chr1	142785221	142891271	TCONS_l2_00002625	106.603	213.781	646.298	0.523771	0.192938	no	no
chr1	142785221	142891271	TCONS_l2_00002626	106.603	213.781	646.298	0.523771	0.192938	no	no
chr1	142950834	142956716	TCONS_00000629	0	0	0	1	1	no	no
chr1	143118703	143211070	TCONS_l2_00001495	53.58	74.5696	127.231	0.831392	0.529913	no	no
chr1	143118703	143211070	TCONS_l2_00002628	53.58	74.5696	127.231	0.831392	0.529913	no	no
chr1	143118703	143211070	TCONS_l2_00002629	53.58	74.5696	127.231	0.831392	0.529913	no	no
chr1	143118703	143211070	TCONS_l2_00002630	53.58	74.5696	127.231	0.831392	0.529913	no	no
chr1	143118703	143211070	TCONS_l2_00002631	53.58	74.5696	127.231	0.831392	0.529913	no	no
chr1	143118703	143211070	TCONS_l2_00002632	53.58	74.5696	127.231	0.831392	0.529913	no	no
chr1	143118703	143211070	TCONS_l2_00002633	53.58	74.5696	127.231	0.831392	0.529913	no	no
chr1	143118703	143211070	TCONS_l2_00002634	53.58	74.5696	127.231	0.831392	0.529913	no	no
chr1	143211527	143275032	TCONS_l2_00001496	0	62.1873	0	0.00645497	1	yes	no
chr1	143211527	143275032	TCONS_l2_00001497	0	62.1873	0	0.00645497	1	yes	no
chr1	143211527	143275032	TCONS_l2_00001498	0	62.1873	0	0.00645497	1	yes	no
chr1	143211527	143275032	TCONS_l2_00002635	0	62.1873	0	0.00645497	1	yes	no
chr1	143211527	143275032	TCONS_l2_00002636	0	62.1873	0	0.00645497	1	yes	no
chr1	143211527	143275032	TCONS_l2_00002637	0	62.1873	0	0.00645497	1	yes	no
chr1	143211527	143275032	TCONS_l2_00002638	0	62.1873	0	0.00645497	1	yes	no
chr1	143211527	143275032	TCONS_l2_00002639	0	62.1873	0	0.00645497	1	yes	no
chr1	143211527	143275032	TCONS_l2_00002640	0	62.1873	0	0.00645497	1	yes	no
chr1	143211527	143275032	TCONS_l2_00002641	0	62.1873	0	0.00645497	1	yes	no
chr1	143211527	143275032	TCONS_l2_00002642	0	62.1873	0	0.00645497	1	yes	no
chr1	143347957	143405365	TCONS_00001660	0	0	0	1	1	no	no
chr1	143424332	143467651	TCONS_l2_00001500	94.5563	828.349	1158.54	0.490657	0.469798	no	no
chr1	143424332	143467651	TCONS_l2_00002643	94.5563	828.349	1158.54	0.490657	0.469798	no	no
chr1	143424332	143467651	TCONS_l2_00002644	94.5563	828.349	1158.54	0.490657	0.469798	no	no
chr1	143424332	143467651	TCONS_l2_00002645	94.5563	828.349	1158.54	0.490657	0.469798	no	no
chr1	143424332	143467651	TCONS_l2_00002646	94.5563	828.349	1158.54	0.490657	0.469798	no	no
chr1	143527404	143533272	TCONS_00000633	0	0	0	1	1	no	no
chr1	143527404	143533272	TCONS_00000634	0	0	0	1	1	no	no
chr1	143647637	143744935	TCONS_l2_00001501	121.269	389.877	27.6765	0.55001	1	no	no
chr1	143647637	143744935	TCONS_l2_00001502	121.269	389.877	27.6765	0.55001	1	no	no
chr1	143647637	143744935	TCONS_l2_00002649	121.269	389.877	27.6765	0.55001	1	no	no
chr1	143647637	143744935	TCONS_l2_00002650	121.269	389.877	27.6765	0.55001	1	no	no
chr1	143647637	143744935	TCONS_l2_00002651	121.269	389.877	27.6765	0.55001	1	no	no
chr1	143647637	143744935	TCONS_l2_00002652	121.269	389.877	27.6765	0.55001	1	no	no
chr1	143647637	143744935	TCONS_l2_00002653	121.269	389.877	27.6765	0.55001	1	no	no
chr1	143647637	143744935	TCONS_l2_00002654	121.269	389.877	27.6765	0.55001	1	no	no
chr1	143647637	143744935	TCONS_l2_00002655	121.269	389.877	27.6765	0.55001	1	no	no
chr1	146473498	146475178	TCONS_00000636	0	0	0	1	1	no	no
chr1	146473498	146475178	TCONS_00000637	0	0	0	1	1	no	no
chr1	146565934	146582596	TCONS_l2_00001503	0	0	0	1	1	no	no
chr1	146644349	146648626	TCONS_00001662	0	20.4794	0	1	1	no	no
chr1	146853354	146989742	TCONS_l2_00001505	23.7759	881.3	1321.57	0.31517	0.309475	no	no
chr1	146853354	146989742	TCONS_l2_00001506	23.7759	881.3	1321.57	0.31517	0.309475	no	no
chr1	146853354	146989742	TCONS_l2_00001507	23.7759	881.3	1321.57	0.31517	0.309475	no	no
chr1	146853354	146989742	TCONS_l2_00002658	23.7759	881.3	1321.57	0.31517	0.309475	no	no
chr1	147209595	147210939	TCONS_00001668	0	0	0	1	1	no	no
chr1	147281914	147283468	TCONS_00001669	0	0	0	1	1	no	no
chr1	148928061	148953054	TCONS_00002468	569.17	489.347	460.912	0.947789	0.92578	no	no
chr1	149380675	149400614	TCONS_l2_00001517	5.7698	128.1	52.9542	0.528562	1	no	no
chr1	149590751	149592306	TCONS_00000639	0	0	0	1	1	no	no
chr1	149691431	149720868	TCONS_l2_00001518	0	0	0	1	1	no	no
chr1	149691431	149720868	TCONS_l2_00001519	0	0	0	1	1	no	no
chr1	149691431	149720868	TCONS_l2_00001520	0	0	0	1	1	no	no
chr1	149691431	149720868	TCONS_l2_00001521	0	0	0	1	1	no	no
chr1	149691431	149720868	TCONS_l2_00002663	0	0	0	1	1	no	no
chr1	149993002	149998813	TCONS_00001675	0	0	125.446	1	0.27991	no	no
chr1	150504636	150509813	TCONS_00001678	0	0	0	1	1	no	no
chr1	150583858	150587960	TCONS_00000640	68.615	34.5809	60.9422	0.696556	0.939038	no	no
chr1	150853704	150859519	TCONS_l2_00001532	0	0	0	1	1	no	no
chr1	151120884	151123810	TCONS_00001679	65.1568	17.1449	0	0.542904	0.0039705	no	yes
chr1	152616700	152621742	TCONS_l2_00001539	0	0	0	1	1	no	no
chr1	152902515	152921686	TCONS_00000641	0	0	0	1	1	no	no
chr1	154442112	154445591	TCONS_00002485	0	4.87606	0	1	1	no	no
chr1	154671124	154675050	TCONS_00002486	0	0	0	1	1	no	no
chr1	155596546	155618335	TCONS_l2_00001553	0	0	0	1	1	no	no
chr1	155596546	155618335	TCONS_l2_00002667	0	0	0	1	1	no	no
chr1	155961180	155972355	TCONS_00000643	0	0	0	1	1	no	no
chr1	156416203	156426369	TCONS_l2_00001557	0	286.272	0	0.234178	1	no	no
chr1	156416203	156426369	TCONS_l2_00001558	0	286.272	0	0.234178	1	no	no
chr1	156416203	156426369	TCONS_l2_00002668	0	286.272	0	0.234178	1	no	no
chr1	156416203	156426369	TCONS_l2_00002669	0	286.272	0	0.234178	1	no	no
chr1	156471575	156478185	TCONS_00001690	0	0	0	1	1	no	no
chr1	156584262	156587138	TCONS_00001691	15.3839	4.21667	0	1	1	no	no
chr1	156657488	156661789	TCONS_00000646	0	0	0	1	1	no	no
chr1	156681158	156682982	TCONS_00000647	0	0	0	1	1	no	no
chr1	156681158	156682982	TCONS_00002495	0	0	0	1	1	no	no
chr1	157019845	157021546	TCONS_00001692	0	0	0	1	1	no	no
chr1	157202020	157206926	TCONS_00000648	0	0	0	1	1	no	no
chr1	157256917	157257785	TCONS_00001693	0	0	0	1	1	no	no
chr1	157606099	157609826	TCONS_l2_00001567	0	0	0	1	1	no	no
chr1	158096903	158098261	TCONS_00001694	0	0	0	1	1	no	no
chr1	158096903	158098261	TCONS_00002497	0	0	0	1	1	no	no
chr1	158099403	158110443	TCONS_00000021	9.8283	0	0	1	1	no	no
chr1	158099403	158110443	TCONS_00000649	9.8283	0	0	1	1	no	no
chr1	158099403	158110443	TCONS_00001695	9.8283	0	0	1	1	no	no
chr1	158099403	158110443	TCONS_00001696	9.8283	0	0	1	1	no	no
chr1	158099403	158110443	TCONS_00001697	9.8283	0	0	1	1	no	no
chr1	158164425	158173692	TCONS_l2_00001572	1.55189	0.638052	3.56075	1	1	no	no
chr1	159746249	159749163	TCONS_00001700	0	0	0	1	1	no	no
chr1	159746249	159749163	TCONS_00001701	0	0	0	1	1	no	no
chr1	159746249	159749163	TCONS_00001702	0	0	0	1	1	no	no
chr1	159746249	159749163	TCONS_00001703	0	0	0	1	1	no	no
chr1	159746249	159749163	TCONS_00002502	0	0	0	1	1	no	no
chr1	159968941	159987494	TCONS_00001704	0	0	0	1	1	no	no
chr1	160901528	160904170	TCONS_00000651	0	0	0	1	1	no	no
chr1	161259150	161262269	TCONS_00001705	0	0	0	1	1	no	no
chr1	161389332	161390169	TCONS_00001706	0	21.582	0	1	1	no	no
chr1	161401997	161410779	TCONS_l2_00001586	0	6.12338	72.1419	1	0.0105124	no	yes
chr1	161526079	161526868	TCONS_00000652	0	0	0	1	1	no	no
chr1	161607437	161608218	TCONS_00000653	0	0	0	1	1	no	no
chr1	161732645	161736000	TCONS_00000655	61.5065	0	0	0.136871	0.136871	no	no
chr1	161732645	161736000	TCONS_00000656	61.5065	0	0	0.136871	0.136871	no	no
chr1	162530262	162531146	TCONS_00001707	0	0	0	1	1	no	no
chr1	164513990	164515524	TCONS_00001709	0	0	0	1	1	no	no
chr1	164879221	164881715	TCONS_00001710	0	0	0	1	1	no	no
chr1	166356963	166421869	TCONS_00000665	0	0	0	1	1	no	no
chr1	166864947	166877317	TCONS_00000666	0	0	0	1	1	no	no
chr1	167145153	167165029	TCONS_00000667	0	0	9.25682	1	1	no	no
chr1	167145153	167165029	TCONS_00000668	0	0	9.25682	1	1	no	no
chr1	167145153	167165029	TCONS_00000669	0	0	9.25682	1	1	no	no
chr1	167145153	167165029	TCONS_00000670	0	0	9.25682	1	1	no	no
chr1	167498602	167502878	TCONS_00001714	0	0	0	1	1	no	no
chr1	168370066	168391894	TCONS_00000671	0	0	0	1	1	no	no
chr1	168370066	168391894	TCONS_00000672	0	0	0	1	1	no	no
chr1	168433451	168464882	TCONS_00000673	0	30.7446	0	1	1	no	no
chr1	168732602	168743728	TCONS_00000674	0	0	0	1	1	no	no
chr1	170240546	170253349	TCONS_00000023	0	0	0	1	1	no	no
chr1	170240546	170253349	TCONS_00000676	0	0	0	1	1	no	no
chr1	170240546	170253349	TCONS_00000677	0	0	0	1	1	no	no
chr1	170240546	170253349	TCONS_00002510	0	0	0	1	1	no	no
chr1	171652533	171653191	TCONS_l2_00001619	77.4567	31.8459	59.2403	0.801107	0.933641	no	no
chr1	173143438	173144642	TCONS_00000683	0	0	0	1	1	no	no
chr1	173204198	173446295	TCONS_l2_00001622	291.344	62.105	140.931	0.289145	0.642171	no	no
chr1	173204198	173446295	TCONS_l2_00001623	291.344	62.105	140.931	0.289145	0.642171	no	no
chr1	173204198	173446295	TCONS_l2_00001624	291.344	62.105	140.931	0.289145	0.642171	no	no
chr1	173204198	173446295	TCONS_l2_00001625	291.344	62.105	140.931	0.289145	0.642171	no	no
chr1	173204198	173446295	TCONS_l2_00001626	291.344	62.105	140.931	0.289145	0.642171	no	no
chr1	173204198	173446295	TCONS_l2_00001627	291.344	62.105	140.931	0.289145	0.642171	no	no
chr1	173204198	173446295	TCONS_l2_00002714	291.344	62.105	140.931	0.289145	0.642171	no	no
chr1	173204198	173446295	TCONS_l2_00002715	291.344	62.105	140.931	0.289145	0.642171	no	no
chr1	173204198	173446295	TCONS_l2_00002716	291.344	62.105	140.931	0.289145	0.642171	no	no
chr1	173831289	173837125	TCONS_00013744_GAS5	5913.12	3780.95	5542.3	0.552493	0.937577	no	no
chr1	173978404	173985344	TCONS_00000685	0	0	49.0835	1	1	no	no
chr1	174966628	174968522	TCONS_00002518	126.724	95.8673	77.5365	0.874895	0.792818	no	no
chr1	175172363	175173985	TCONS_00000690	0	0	0	1	1	no	no
chr1	175873897	175889649	TCONS_00000691	0	0	0	1	1	no	no
chr1	177362422	177546084	TCONS_00000692	0	0	0	1	1	no	no
chr1	178459066	178468784	TCONS_l2_00001638	0	0	0	1	1	no	no
chr1	178459066	178468784	TCONS_l2_00002723	0	0	0	1	1	no	no
chr1	179798743	179805259	TCONS_00000693	0	0	0	1	1	no	no
chr1	179895424	179896015	TCONS_00002525	0	0	0	1	1	no	no
chr1	180121716	180123589	TCONS_00001737	0	0	0	1	1	no	no
chr1	181159606	181160285	TCONS_00000694	0	0	0	1	1	no	no
chr1	182031811	182038388	TCONS_l2_00002726	0	0	0	1	1	no	no
chr1	182096431	182097800	TCONS_00000695	0	0	0	1	1	no	no
chr1	182098444	182283196	TCONS_l2_00001664	0	0	0	1	1	no	no
chr1	182098444	182283196	TCONS_l2_00002728	0	0	0	1	1	no	no
chr1	182098444	182283196	TCONS_l2_00002729	0	0	0	1	1	no	no
chr1	182098444	182283196	TCONS_l2_00002730	0	0	0	1	1	no	no
chr1	182667343	182667678	TCONS_00001741	0	0	0	1	1	no	no
chr1	182709782	182710939	TCONS_00000698	0	0	0	1	1	no	no
chr1	183118843	183119157	TCONS_00001745	0	0	0	1	1	no	no
chr1	183408442	183412805	TCONS_00001746	0	0	0	1	1	no	no
chr1	184618283	184622348	TCONS_00001756	0	0	0	1	1	no	no
chr1	184638175	184641354	TCONS_00001757	0	63.3702	0	1	1	no	no
chr1	185292980	185304144	TCONS_l2_00001682	0	0	0	1	1	no	no
chr1	185292980	185304144	TCONS_l2_00002734	0	0	0	1	1	no	no
chr1	185527501	185597659	TCONS_00000109	0	0	0	1	1	no	no
chr1	185527501	185597659	TCONS_00000110	0	0	0	1	1	no	no
chr1	185527501	185597659	TCONS_00000700	0	0	0	1	1	no	no
chr1	185527501	185597659	TCONS_00001758	0	0	0	1	1	no	no
chr1	185527501	185597659	TCONS_00001759	0	0	0	1	1	no	no
chr1	185527501	185597659	TCONS_00002542	0	0	0	1	1	no	no
chr1	185527501	185597659	TCONS_00002543	0	0	0	1	1	no	no
chr1	185527501	185597659	TCONS_00002544	0	0	0	1	1	no	no
chr1	187454054	187515717	TCONS_l2_00001689	8.32693	6.84715	0	1	1	no	no
chr1	188674753	188680011	TCONS_00000701	0	0	0	1	1	no	no
chr1	188838607	188856565	TCONS_00000702	0	0	0	1	1	no	no
chr1	189837130	189837658	TCONS_00000703	0	0	0	1	1	no	no
chr1	191685358	191686611	TCONS_00001761	0	0	0	1	1	no	no
chr1	191827836	191980390	TCONS_00000704	0	0	0	1	1	no	no
chr1	191827836	191980390	TCONS_00000705	0	0	0	1	1	no	no
chr1	192486768	192536347	TCONS_00000706	0	0	0	1	1	no	no
chr1	192904812	192924493	TCONS_00000707	0	115.51	0	0.200315	1	no	no
chr1	192904812	192924493	TCONS_00001762	0	115.51	0	0.200315	1	no	no
chr1	192904812	192924493	TCONS_00001763	0	115.51	0	0.200315	1	no	no
chr1	192904812	192924493	TCONS_00001764	0	115.51	0	0.200315	1	no	no
chr1	192904812	192924493	TCONS_00001765	0	115.51	0	0.200315	1	no	no
chr1	192904812	192924493	TCONS_00002545	0	115.51	0	0.200315	1	no	no
chr1	193648023	193696313	TCONS_00000708	0	15.0666	0	1	1	no	no
chr1	195727481	195732530	TCONS_00000709	0	0	0	1	1	no	no
chr1	196014056	196129619	TCONS_00000710	0	0	0	1	1	no	no
chr1	196014056	196129619	TCONS_00001767	0	0	0	1	1	no	no
chr1	198566853	198567998	TCONS_00000711	0	0	0	1	1	no	no
chr1	198776621	198796345	TCONS_00000712	0	0	0	1	1	no	no
chr1	198867622	198906558	TCONS_00000111	139.195	64.2851	61.2505	0.527512	0.506256	no	no
chr1	198975169	199045864	TCONS_00000112	0	0	0	1	1	no	no
chr1	199916538	199929079	TCONS_l2_00001700	0	0	0	1	1	no	no
chr1	201084903	201096312	TCONS_00000713	0	0	0	1	1	no	no
chr1	201424769	201430083	TCONS_00001771	0	0	0	1	1	no	no
chr1	202956404	202957610	TCONS_l2_00002751	0	0	0	1	1	no	no
chr1	203395869	203398365	TCONS_00001775	0	0	0	1	1	no	no
chr1	203507262	203525190	TCONS_00001776	0	0	0	1	1	no	no
chr1	204001574	204010392	TCONS_00000024	0	0	0	1	1	no	no
chr1	204001574	204010392	TCONS_00000113	0	0	0	1	1	no	no
chr1	204001574	204010392	TCONS_00000114	0	0	0	1	1	no	no
chr1	204001574	204010392	TCONS_00001777	0	0	0	1	1	no	no
chr1	204001574	204010392	TCONS_00001778	0	0	0	1	1	no	no
chr1	204336583	204347045	TCONS_l2_00001718	0	0	0	1	1	no	no
chr1	205251238	205264218	TCONS_00001780	0	0	0	1	1	no	no
chr1	206214525	206223548	TCONS_00000716	0	0	0	1	1	no	no
chr1	206296384	206306131	TCONS_00000717	0	0	0	1	1	no	no
chr1	207058696	207064884	TCONS_00002568	0	0	0	1	1	no	no
chr1	207096851	207097961	TCONS_00001785	0	0	0	1	1	no	no
chr1	207096851	207097961	TCONS_00002569	0	0	0	1	1	no	no
chr1	207574927	207589566	TCONS_00001789	0	0	0	1	1	no	no
chr1	207978670	207980881	TCONS_00002573	8.42236	0	25.7663	1	1	no	no
chr1	208047139	208052418	TCONS_00000718	0	0	0	1	1	no	no
chr1	208442558	208443453	TCONS_00001791	0	0	0	1	1	no	no
chr1	208844667	208910106	TCONS_l2_00001737	0	0	0	1	1	no	no
chr1	208844667	208910106	TCONS_l2_00001738	0	0	0	1	1	no	no
chr1	209320563	209328446	TCONS_l2_00001739	0	0	0	1	1	no	no
chr1	209320563	209328446	TCONS_l2_00002758	0	0	0	1	1	no	no
chr1	209701799	209741018	TCONS_00000720	0	0	0	1	1	no	no
chr1	209701799	209741018	TCONS_00000721	0	0	0	1	1	no	no
chr1	210438847	210440481	TCONS_l2_00001744	8.53389	0	6.52687	1	1	no	no
chr1	210463515	210466574	TCONS_00001798	0	0	0	1	1	no	no
chr1	210463515	210466574	TCONS_00001799	0	0	0	1	1	no	no
chr1	211431655	211432110	TCONS_00001800	0	0	0	1	1	no	no
chr1	211886531	211887659	TCONS_00001801	0	0	0	1	1	no	no
chr1	212398618	212458414	TCONS_00000724	0	0	0	1	1	no	no
chr1	212398618	212458414	TCONS_00000725	0	0	0	1	1	no	no
chr1	212398618	212458414	TCONS_00000726	0	0	0	1	1	no	no
chr1	212398618	212458414	TCONS_00001802	0	0	0	1	1	no	no
chr1	212398618	212458414	TCONS_00001803	0	0	0	1	1	no	no
chr1	212398618	212458414	TCONS_00001804	0	0	0	1	1	no	no
chr1	212398618	212458414	TCONS_00001805	0	0	0	1	1	no	no
chr1	212398618	212458414	TCONS_00002577	0	0	0	1	1	no	no
chr1	212398618	212458414	TCONS_00002578	0	0	0	1	1	no	no
chr1	212603321	212606095	TCONS_00001806	0	0	0	1	1	no	no
chr1	212603321	212606095	TCONS_00002579	0	0	0	1	1	no	no
chr1	212640157	212641085	TCONS_00000727	0	0	0	1	1	no	no
chr1	212679673	212688157	TCONS_00001807	0	0	0	1	1	no	no
chr1	212800568	212811902	TCONS_00001808	0.537245	7.09425	0	1	1	no	no
chr1	212800568	212811902	TCONS_00001809	0.537245	7.09425	0	1	1	no	no
chr1	212800568	212811902	TCONS_00001810	0.537245	7.09425	0	1	1	no	no
chr1	212800568	212811902	TCONS_00001811	0.537245	7.09425	0	1	1	no	no
chr1	212800568	212811902	TCONS_00002580	0.537245	7.09425	0	1	1	no	no
chr1	212800568	212811902	TCONS_00002581	0.537245	7.09425	0	1	1	no	no
chr1	212800568	212811902	TCONS_00002582	0.537245	7.09425	0	1	1	no	no
chr1	212826522	212838945	TCONS_l2_00001761	0	0	9.50412	1	1	no	no
chr1	212826522	212838945	TCONS_l2_00001762	0	0	9.50412	1	1	no	no
chr1	212826522	212838945	TCONS_l2_00002765	0	0	9.50412	1	1	no	no
chr1	213028818	213031480	TCONS_00000026	40.7781	6.70629	0	1	1	no	no
chr1	213028818	213031480	TCONS_00001813	40.7781	6.70629	0	1	1	no	no
chr1	213107181	213108781	TCONS_00001814	0	0	0	1	1	no	no
chr1	213990569	214089305	TCONS_00001815	0	1.26032	0	1	1	no	no
chr1	213990569	214089305	TCONS_00002584	0	1.26032	0	1	1	no	no
chr1	213990569	214089305	TCONS_00002585	0	1.26032	0	1	1	no	no
chr1	214427428	214452637	TCONS_00001818	0	1.76036	0	1	1	no	no
chr1	214427428	214452637	TCONS_00001819	0	1.76036	0	1	1	no	no
chr1	219086098	219089526	TCONS_00000731	0	0	0	1	1	no	no
chr1	219150088	219164653	TCONS_00001821	0	0	0	1	1	no	no
chr1	219254318	219347102	TCONS_l2_00001779	0	53.0724	30.1149	0.17156	1	no	no
chr1	219254318	219347102	TCONS_l2_00001780	0	53.0724	30.1149	0.17156	1	no	no
chr1	219254318	219347102	TCONS_l2_00001781	0	53.0724	30.1149	0.17156	1	no	no
chr1	219254318	219347102	TCONS_l2_00001782	0	53.0724	30.1149	0.17156	1	no	no
chr1	219254318	219347102	TCONS_l2_00001783	0	53.0724	30.1149	0.17156	1	no	no
chr1	219254318	219347102	TCONS_l2_00002770	0	53.0724	30.1149	0.17156	1	no	no
chr1	219391857	219500273	TCONS_00000732	0	35.2384	13.1102	1	1	no	no
chr1	219582616	219632787	TCONS_00000733	13.17	0	0	1	1	no	no
chr1	219582616	219632787	TCONS_00001827	13.17	0	0	1	1	no	no
chr1	219582616	219632787	TCONS_00000734	0	0	0	1	1	no	no
chr1	219582616	219632787	TCONS_00001828	0	0	0	1	1	no	no
chr1	219781269	219786516	TCONS_l2_00001786	0	0	0	1	1	no	no
chr1	219781269	219786516	TCONS_l2_00001787	0	0	0	1	1	no	no
chr1	220533072	220533525	TCONS_00000735	0	0	0	1	1	no	no
chr1	220658445	220660385	TCONS_00000736	0	0	0	1	1	no	no
chr1	221728933	221736978	TCONS_00001829	0	0	0	1	1	no	no
chr1	222054322	222158306	TCONS_00000738	0	0	15.0067	1	1	no	no
chr1	222054322	222158306	TCONS_00000739	0	0	15.0067	1	1	no	no
chr1	222215046	222238105	TCONS_00000740	0	0	0	1	1	no	no
chr1	222262510	222560776	TCONS_l2_00002779	0	0	0	1	1	no	no
chr1	222626081	222628047	TCONS_00000741	0	0	0	1	1	no	no
chr1	222645270	222652914	TCONS_l2_00001793	0	0	1.14609	1	1	no	no
chr1	222683785	222685126	TCONS_l2_00001794	0	53.5148	0	1	1	no	no
chr1	222763272	222766374	TCONS_00001831	151.713	7.79571	0	0.530369	0.349073	no	no
chr1	223266593	223269136	TCONS_00001833	0	0	0	1	1	no	no
chr1	223266593	223269136	TCONS_00002599	0	0	0	1	1	no	no
chr1	223564508	223566572	TCONS_00001834	0	0	0	1	1	no	no
chr1	224051081	224051801	TCONS_l2_00001799	28.8604	308.511	206.015	0.498237	0.527512	no	no
chr1	224133091	224222680	TCONS_l2_00001800	0	42.9466	0	0.527755	1	no	no
chr1	224133091	224222680	TCONS_l2_00001813	0	42.9466	0	0.527755	1	no	no
chr1	224133091	224222680	TCONS_l2_00001801	29.5568	231.68	459.217	0.171938	0.104091	no	no
chr1	224133091	224222680	TCONS_l2_00001802	29.5568	231.68	459.217	0.171938	0.104091	no	no
chr1	224133091	224222680	TCONS_l2_00001804	29.5568	231.68	459.217	0.171938	0.104091	no	no
chr1	224133091	224222680	TCONS_l2_00001805	29.5568	231.68	459.217	0.171938	0.104091	no	no
chr1	224133091	224222680	TCONS_l2_00001806	29.5568	231.68	459.217	0.171938	0.104091	no	no
chr1	224133091	224222680	TCONS_l2_00001807	29.5568	231.68	459.217	0.171938	0.104091	no	no
chr1	224133091	224222680	TCONS_l2_00001808	29.5568	231.68	459.217	0.171938	0.104091	no	no
chr1	224133091	224222680	TCONS_l2_00001809	29.5568	231.68	459.217	0.171938	0.104091	no	no
chr1	224133091	224222680	TCONS_l2_00001811	29.5568	231.68	459.217	0.171938	0.104091	no	no
chr1	224133091	224222680	TCONS_l2_00001812	29.5568	231.68	459.217	0.171938	0.104091	no	no
chr1	224133091	224222680	TCONS_00001838	0	28.0995	78.4069	1	0.359791	no	no
chr1	224284516	224298709	TCONS_00001839	0	0	0	1	1	no	no
chr1	224396448	224400981	TCONS_00000742	0	0	0	1	1	no	no
chr1	224396448	224400981	TCONS_00000743	0	0	0	1	1	no	no
chr1	224623156	224624723	TCONS_00001840	9.06991	186.452	0	0.528562	1	no	no
chr1	224795998	224803922	TCONS_00000744	0	0	6.43728	1	1	no	no
chr1	224795998	224803922	TCONS_00001841	0	0	6.43728	1	1	no	no
chr1	224795998	224803922	TCONS_00001842	0	0	6.43728	1	1	no	no
chr1	224795998	224803922	TCONS_00001843	0	0	6.43728	1	1	no	no
chr1	225071655	225072471	TCONS_00001844	0	0	0	1	1	no	no
chr1	225634944	225653045	TCONS_00000745	0	0	0	1	1	no	no
chr1	225634944	225653045	TCONS_00000746	0	0	0	1	1	no	no
chr1	225634944	225653045	TCONS_00001845	0	0	0	1	1	no	no
chr1	225888414	225923976	TCONS_00000747	0	0	0	1	1	no	no
chr1	226680709	226681472	TCONS_l2_00001825	0	0	0	1	1	no	no
chr1	226723318	226730469	TCONS_l2_00001826	0	0	0	1	1	no	no
chr1	226723318	226730469	TCONS_l2_00002786	0	0	0	1	1	no	no
chr1	228154669	228162651	TCONS_l2_00002788	0	4.57175	0	1	1	no	no
chr1	228623043	228629593	TCONS_00001853	0	0	0	1	1	no	no
chr1	229027197	229033564	TCONS_00001854	0	0	0	1	1	no	no
chr1	229228561	229230652	TCONS_00000749	0	49.1324	15.2328	1	1	no	no
chr1	229359207	229363309	TCONS_00000750	0	0	0	1	1	no	no
chr1	229394027	229406788	TCONS_l2_00001839	501.202	86.245	339.614	0.0718368	0.783279	no	no
chr1	229394027	229406788	TCONS_l2_00001840	501.202	86.245	339.614	0.0718368	0.783279	no	no
chr1	229394027	229406788	TCONS_l2_00002790	501.202	86.245	339.614	0.0718368	0.783279	no	no
chr1	229916290	229926495	TCONS_00001856	0	0	0	1	1	no	no
chr1	230011296	230027874	TCONS_l2_00001842	0	0	0	1	1	no	no
chr1	230011296	230027874	TCONS_l2_00001843	0	0	0	1	1	no	no
chr1	230011296	230027874	TCONS_l2_00001844	0	0	0	1	1	no	no
chr1	230011296	230027874	TCONS_l2_00001845	0	0	0	1	1	no	no
chr1	230011296	230027874	TCONS_l2_00002792	0	0	0	1	1	no	no
chr1	230774213	230776446	TCONS_00001864	0	0	0	1	1	no	no
chr1	230959386	230960453	TCONS_00000755	0	0	0	1	1	no	no
chr1	231014537	231025361	TCONS_00002621	233.035	0	0	0.104872	0.104872	no	no
chr1	231658133	231664321	TCONS_00000756	18.4264	283.905	69.822	0.252014	0.544544	no	no
chr1	231658133	231664321	TCONS_00000757	18.4264	283.905	69.822	0.252014	0.544544	no	no
chr1	231658133	231664321	TCONS_00000758	18.4264	283.905	69.822	0.252014	0.544544	no	no
chr1	231658133	231664321	TCONS_00000759	18.4264	283.905	69.822	0.252014	0.544544	no	no
chr1	231658133	231664321	TCONS_00000760	18.4264	283.905	69.822	0.252014	0.544544	no	no
chr1	231658133	231664321	TCONS_00001869	18.4264	283.905	69.822	0.252014	0.544544	no	no
chr1	231658133	231664321	TCONS_00001870	18.4264	283.905	69.822	0.252014	0.544544	no	no
chr1	232295836	232321389	TCONS_00000761	0	0	0	1	1	no	no
chr1	232862999	232878755	TCONS_00000762	0	0	0	1	1	no	no
chr1	232862999	232878755	TCONS_00001871	0	0	0	1	1	no	no
chr1	232862999	232878755	TCONS_00001873	0	0	0	1	1	no	no
chr1	232862999	232878755	TCONS_00001874	0	0	0	1	1	no	no
chr1	234663637	234667522	TCONS_l2_00001867	0	0	0	1	1	no	no
chr1	234663637	234667522	TCONS_l2_00001868	0	0	0	1	1	no	no
chr1	234663637	234667522	TCONS_l2_00002801	0	0	0	1	1	no	no
chr1	234663637	234667522	TCONS_l2_00002802	0	0	0	1	1	no	no
chr1	234782034	234831900	TCONS_00000764	0	0	0	1	1	no	no
chr1	234844780	234855967	TCONS_00001880	0	0	0	1	1	no	no
chr1	234844780	234855967	TCONS_00002622	0	0	0	1	1	no	no
chr1	235087870	235105809	TCONS_00000118	0	1.14252	76.4502	1	0.0529559	no	no
chr1	235087870	235105809	TCONS_00000765	0	1.14252	76.4502	1	0.0529559	no	no
chr1	235087870	235105809	TCONS_00000766	0	1.14252	76.4502	1	0.0529559	no	no
chr1	235087870	235105809	TCONS_00000767	0	1.14252	76.4502	1	0.0529559	no	no
chr1	235087870	235105809	TCONS_00000768	0	1.14252	76.4502	1	0.0529559	no	no
chr1	235087870	235105809	TCONS_00001881	0	1.14252	76.4502	1	0.0529559	no	no
chr1	235087870	235105809	TCONS_00001882	0	1.14252	76.4502	1	0.0529559	no	no
chr1	235087870	235105809	TCONS_00001883	0	1.14252	76.4502	1	0.0529559	no	no
chr1	235087870	235105809	TCONS_00001884	0	1.14252	76.4502	1	0.0529559	no	no
chr1	235087870	235105809	TCONS_00001885	0	1.14252	76.4502	1	0.0529559	no	no
chr1	235087870	235105809	TCONS_00001886	0	1.14252	76.4502	1	0.0529559	no	no
chr1	235108773	235116505	TCONS_00001887	0	0	0	1	1	no	no
chr1	235108773	235116505	TCONS_00001888	0	0	0	1	1	no	no
chr1	236105852	236107105	TCONS_l2_00002808	0	0	0	1	1	no	no
chr1	238643685	238701605	TCONS_00000027	0	51.5456	41.094	0.0416903	1	yes	no
chr1	239413978	239416637	TCONS_00001891	0	0	0	1	1	no	no
chr1	239433024	239461237	TCONS_00000769	0	0	0	1	1	no	no
chr1	240078738	240080255	TCONS_00000770	0	0	0	1	1	no	no
chr1	240821423	240821840	TCONS_00001893	0	0	0	1	1	no	no
chr1	240902676	240906911	TCONS_00000771	0	0	0	1	1	no	no
chr1	240902676	240906911	TCONS_00002626	0	0	0	1	1	no	no
chr1	240902676	240906911	TCONS_00002627	0	0	0	1	1	no	no
chr1	242692665	242693831	TCONS_00001895	0	0	0	1	1	no	no
chr1	242717037	242718022	TCONS_00001896	0	0	0	1	1	no	no
chr1	243169146	243170770	TCONS_00000772	0	0	0	1	1	no	no
chr1	243192813	243215554	TCONS_l2_00002811	0	0	0	1	1	no	no
chr1	243192813	243215554	TCONS_l2_00002812	0	0	0	1	1	no	no
chr1	243192813	243215554	TCONS_l2_00002813	0	0	0	1	1	no	no
chr1	243192813	243215554	TCONS_l2_00002814	0	0	0	1	1	no	no
chr1	243219130	243265070	TCONS_l2_00001892	0	107.432	0	0.0039705	1	yes	no
chr1	243219130	243265070	TCONS_l2_00001893	0	107.432	0	0.0039705	1	yes	no
chr1	243219130	243265070	TCONS_l2_00001894	0	107.432	0	0.0039705	1	yes	no
chr1	243219130	243265070	TCONS_l2_00001895	0	107.432	0	0.0039705	1	yes	no
chr1	243219130	243265070	TCONS_l2_00001896	0	107.432	0	0.0039705	1	yes	no
chr1	243219130	243265070	TCONS_l2_00002815	0	107.432	0	0.0039705	1	yes	no
chr1	243219130	243265070	TCONS_l2_00002816	0	107.432	0	0.0039705	1	yes	no
chr1	243219130	243265070	TCONS_l2_00002817	0	107.432	0	0.0039705	1	yes	no
chr1	243219130	243265070	TCONS_l2_00002818	0	107.432	0	0.0039705	1	yes	no
chr1	243219130	243265070	TCONS_l2_00002819	0	107.432	0	0.0039705	1	yes	no
chr1	243219130	243265070	TCONS_l2_00002820	0	107.432	0	0.0039705	1	yes	no
chr1	243219130	243265070	TCONS_l2_00002821	0	107.432	0	0.0039705	1	yes	no
chr1	243219130	243265070	TCONS_l2_00002822	0	107.432	0	0.0039705	1	yes	no
chr1	243219130	243265070	TCONS_l2_00002823	0	107.432	0	0.0039705	1	yes	no
chr1	243219130	243265070	TCONS_l2_00002824	0	107.432	0	0.0039705	1	yes	no
chr1	244080673	244212010	TCONS_00001897	0	0	0	1	1	no	no
chr1	244080673	244212010	TCONS_00001898	41.9848	0	16.0554	1	1	no	no
chr1	244232121	244256328	TCONS_00000777	0	0	0	1	1	no	no
chr1	244393072	244401962	TCONS_00001899	0	0	0	1	1	no	no
chr1	244938388	244944172	TCONS_00001900	0	0	0	1	1	no	no
chr1	246679340	246687589	TCONS_l2_00002826	0	0	0	1	1	no	no
chr1	246933183	246956015	TCONS_l2_00001903	0	2.25317	0	1	1	no	no
chr1	246933183	246956015	TCONS_l2_00001904	0	2.25317	0	1	1	no	no
chr1	246933183	246956015	TCONS_l2_00001905	0	2.25317	0	1	1	no	no
chr1	246933183	246956015	TCONS_l2_00001906	0	2.25317	0	1	1	no	no
chr1	246933183	246956015	TCONS_00002634	0	0	0	1	1	no	no
chr1	247337100	247405125	TCONS_l2_00001907	138.851	40.0398	102.465	0.156948	0.78931	no	no
chr1	247337100	247405125	TCONS_l2_00001908	138.851	40.0398	102.465	0.156948	0.78931	no	no
chr1	247337100	247405125	TCONS_l2_00001909	138.851	40.0398	102.465	0.156948	0.78931	no	no
chr1	247337100	247405125	TCONS_l2_00001910	138.851	40.0398	102.465	0.156948	0.78931	no	no
chr1	247337100	247405125	TCONS_l2_00001911	138.851	40.0398	102.465	0.156948	0.78931	no	no
chr1	247337100	247405125	TCONS_l2_00001912	138.851	40.0398	102.465	0.156948	0.78931	no	no
chr1	247337100	247405125	TCONS_l2_00002828	138.851	40.0398	102.465	0.156948	0.78931	no	no
chr1	247996651	247998156	TCONS_l2_00001916	0	0	0	1	1	no	no
chr1	248881946	248894375	TCONS_l2_00001921	0	10.9015	2.45599	1	1	no	no
chr1	248881946	248894375	TCONS_l2_00002830	0	10.9015	2.45599	1	1	no	no
chr10	736183	737679	TCONS_00018077	0	0	0	1	1	no	no
chr10	789931	790898	TCONS_00017754	0	0	0	1	1	no	no
chr10	973602	988855	TCONS_l2_00002834	24.1891	28.7307	13.3613	1	1	no	no
chr10	973602	988855	TCONS_l2_00002835	24.1891	28.7307	13.3613	1	1	no	no
chr10	973602	988855	TCONS_l2_00002836	24.1891	28.7307	13.3613	1	1	no	no
chr10	973602	988855	TCONS_l2_00002837	24.1891	28.7307	13.3613	1	1	no	no
chr10	973602	988855	TCONS_l2_00002838	24.1891	28.7307	13.3613	1	1	no	no
chr10	973602	988855	TCONS_l2_00003861	24.1891	28.7307	13.3613	1	1	no	no
chr10	973602	988855	TCONS_l2_00003862	24.1891	28.7307	13.3613	1	1	no	no
chr10	995366	998124	TCONS_00018082	0	0	0	1	1	no	no
chr10	1205707	1210612	TCONS_00017666	1.77529	200.833	0	0.550709	1	no	no
chr10	1205707	1210612	TCONS_00018662	1.77529	200.833	0	0.550709	1	no	no
chr10	2114038	2123291	TCONS_00017756	0	0	0	1	1	no	no
chr10	2114038	2123291	TCONS_00017757	0	0	0	1	1	no	no
chr10	2208525	2218626	TCONS_00017758	0	0	0	1	1	no	no
chr10	2488446	2612742	TCONS_00017759	0	0	0	1	1	no	no
chr10	2488446	2612742	TCONS_00017760	0	0	0	1	1	no	no
chr10	2488446	2612742	TCONS_00017761	0	0	0	1	1	no	no
chr10	2488446	2612742	TCONS_00018083	0	0	0	1	1	no	no
chr10	2488446	2612742	TCONS_00018084	0	0	0	1	1	no	no
chr10	2488446	2612742	TCONS_00018085	0	0	0	1	1	no	no
chr10	3026555	3027331	TCONS_00017762	0	0	0	1	1	no	no
chr10	3052722	3055303	TCONS_00017763	0	0	0	1	1	no	no
chr10	3247907	3248816	TCONS_00017765	0	0	0	1	1	no	no
chr10	3266007	3269599	TCONS_00017766	0	0	0	1	1	no	no
chr10	3308194	3309207	TCONS_00017767	0	0	0	1	1	no	no
chr10	3360886	3791666	TCONS_00017697	0	8.71518	0	1	1	no	no
chr10	3360886	3791666	TCONS_00018086	0	0	0	1	1	no	no
chr10	3360886	3791666	TCONS_00018087	0	12.1164	0	1	1	no	no
chr10	3793258	3805418	TCONS_00017768	0	0	0	1	1	no	no
chr10	3810106	3810943	TCONS_00017769	0	56.8412	0	1	1	no	no
chr10	3876141	3876920	TCONS_00017770	0	0	0	1	1	no	no
chr10	3954181	3978004	TCONS_l2_00002846	0	0	0	1	1	no	no
chr10	3954181	3978004	TCONS_l2_00003879	0	0	0	1	1	no	no
chr10	3954181	3978004	TCONS_l2_00003880	0	0	0	1	1	no	no
chr10	3985204	4006403	TCONS_00018089	0	0	0	1	1	no	no
chr10	3985204	4006403	TCONS_00018090	0	0	0	1	1	no	no
chr10	4067108	4132028	TCONS_00017698	0	0	0	1	1	no	no
chr10	4067108	4132028	TCONS_00017773	0	0	0	1	1	no	no
chr10	4067108	4132028	TCONS_00018091	0	0	0	1	1	no	no
chr10	4067108	4132028	TCONS_00018092	0	0	0	1	1	no	no
chr10	4067108	4132028	TCONS_00018669	0	0	0	1	1	no	no
chr10	4067108	4132028	TCONS_00018670	0	0	0	1	1	no	no
chr10	4067108	4132028	TCONS_00018671	0	0	0	1	1	no	no
chr10	4376601	4379400	TCONS_00018093	0	0	0	1	1	no	no
chr10	4395529	4397192	TCONS_00018094	0	0	0	1	1	no	no
chr10	4426437	4452804	TCONS_00017699	0	0	0	1	1	no	no
chr10	4426437	4452804	TCONS_00017774	0	0	0	1	1	no	no
chr10	4621443	4720324	TCONS_00017667	0	0	0	1	1	no	no
chr10	4621443	4720324	TCONS_00018095	0	0	0	1	1	no	no
chr10	5276320	5305165	TCONS_00017775	0	0	0	1	1	no	no
chr10	5667060	5668697	TCONS_l2_00002856	0	0	0	1	1	no	no
chr10	6162513	6183674	TCONS_00018097	0	0	0	1	1	no	no
chr10	6368053	6370089	TCONS_l2_00002860	0	0	0	1	1	no	no
chr10	6372848	6374700	TCONS_00018098	0	0	0	1	1	no	no
chr10	6372848	6374700	TCONS_00018674	0	0	0	1	1	no	no
chr10	6622360	6658273	TCONS_00017669	121.98	196.735	171.028	0.763747	0.824221	no	no
chr10	6622360	6658273	TCONS_00017776	121.98	196.735	171.028	0.763747	0.824221	no	no
chr10	6622360	6658273	TCONS_00017777	121.98	196.735	171.028	0.763747	0.824221	no	no
chr10	6622360	6658273	TCONS_00018101	121.98	196.735	171.028	0.763747	0.824221	no	no
chr10	6622360	6658273	TCONS_00018102	121.98	196.735	171.028	0.763747	0.824221	no	no
chr10	6622360	6658273	TCONS_00018103	121.98	196.735	171.028	0.763747	0.824221	no	no
chr10	6622360	6658273	TCONS_00018104	121.98	196.735	171.028	0.763747	0.824221	no	no
chr10	6622360	6658273	TCONS_00018105	121.98	196.735	171.028	0.763747	0.824221	no	no
chr10	6622360	6658273	TCONS_00018106	121.98	196.735	171.028	0.763747	0.824221	no	no
chr10	6622360	6658273	TCONS_00018107	121.98	196.735	171.028	0.763747	0.824221	no	no
chr10	6622360	6658273	TCONS_00018108	121.98	196.735	171.028	0.763747	0.824221	no	no
chr10	6622360	6658273	TCONS_00018109	121.98	196.735	171.028	0.763747	0.824221	no	no
chr10	6660596	6667308	TCONS_00017778	0	0	0	1	1	no	no
chr10	6660596	6667308	TCONS_00018110	0	0	0	1	1	no	no
chr10	6660596	6667308	TCONS_00018675	0	0	0	1	1	no	no
chr10	6667902	6668997	TCONS_00018111	0	0	0	1	1	no	no
chr10	6779343	6780988	TCONS_00017779	0	0	0	1	1	no	no
chr10	6821522	6884863	TCONS_00017700	0	0	0	1	1	no	no
chr10	6821522	6884863	TCONS_00018112	0	0	0	1	1	no	no
chr10	6821522	6884863	TCONS_00018113	0	0	0	1	1	no	no
chr10	6821522	6884863	TCONS_00018114	0	0	0	1	1	no	no
chr10	6821522	6884863	TCONS_00018676	0	0	0	1	1	no	no
chr10	7115610	7118468	TCONS_00018115	0	0	0	1	1	no	no
chr10	7138248	7139637	TCONS_l2_00002879	0	0	0	1	1	no	no
chr10	7138248	7139637	TCONS_l2_00003892	0	0	0	1	1	no	no
chr10	7176322	7186792	TCONS_00018117	0	0	0	1	1	no	no
chr10	7575168	7578527	TCONS_00017781	0	0	0	1	1	no	no
chr10	7583582	7589521	TCONS_00018118	0	0	0	1	1	no	no
chr10	8083774	8084837	TCONS_00018119	0	0	0	1	1	no	no
chr10	8083774	8084837	TCONS_00018120	0	0	0	1	1	no	no
chr10	8092412	8095448	TCONS_00017782	0	95.7463	54.0918	0.0583049	0.129366	no	no
chr10	8092412	8095448	TCONS_00018677	0	95.7463	54.0918	0.0583049	0.129366	no	no
chr10	8092412	8095448	TCONS_00018678	0	95.7463	54.0918	0.0583049	0.129366	no	no
chr10	8137922	8139176	TCONS_00018121	0	0	0	1	1	no	no
chr10	8340859	8343630	TCONS_00017783	0	0	0	1	1	no	no
chr10	8442822	8503826	TCONS_00017784	0	0	0	1	1	no	no
chr10	8939951	8956559	TCONS_00017785	0	0	0	1	1	no	no
chr10	9012087	9015431	TCONS_00017786	0	13.6943	0	1	1	no	no
chr10	9317795	9329020	TCONS_00017787	0	0	0	1	1	no	no
chr10	9405819	9407057	TCONS_00017701	0	0	0	1	1	no	no
chr10	10100684	10105465	TCONS_00017702	0	0	0	1	1	no	no
chr10	11002113	11012779	TCONS_00017788	0	0	0	1	1	no	no
chr10	11495944	11497386	TCONS_00017789	0	0	0	1	1	no	no
chr10	11715226	11722506	TCONS_00017703	0	0	0	1	1	no	no
chr10	13425142	13442195	TCONS_00018124	0	0	0	1	1	no	no
chr10	13457201	13465133	TCONS_00017790	0	0	0	1	1	no	no
chr10	13554372	13572257	TCONS_l2_00002890	18.989	35.1325	0	1	1	no	no
chr10	16320699	16337857	TCONS_00017792	0	0	0	1	1	no	no
chr10	16320699	16337857	TCONS_00017793	0	0	0	1	1	no	no
chr10	16569513	16581773	TCONS_00018127	0	0	0	1	1	no	no
chr10	18941164	18948218	TCONS_00017795	0	43.8002	4.28832	1	1	no	no
chr10	19035361	19036782	TCONS_00017796	0	0	0	1	1	no	no
chr10	19219125	19219643	TCONS_00018132	0	0	0	1	1	no	no
chr10	19425688	19444121	TCONS_l2_00002904	0	0	0	1	1	no	no
chr10	19493961	19498547	TCONS_l2_00002905	0	0	0	1	1	no	no
chr10	19620313	19641181	TCONS_l2_00002906	0	0	0	1	1	no	no
chr10	20886073	20898900	TCONS_00018133	0	0	0	1	1	no	no
chr10	20886073	20898900	TCONS_00018683	0	0	0	1	1	no	no
chr10	20886073	20898900	TCONS_00018684	0	0	0	1	1	no	no
chr10	21463282	21463852	TCONS_00017797	0	62.4277	0	1	1	no	no
chr10	22737506	22743141	TCONS_00018134	0	0	0	1	1	no	no
chr10	22760543	22762101	TCONS_00018135	0	0	0	1	1	no	no
chr10	23864528	23875172	TCONS_00018138	0	0	0	1	1	no	no
[truncated: 19,628 more rows]

## Sheet: Table S3. pSer5 ChIP_Control
Chromosome	Start	End	RefSeq ID	Genomic Region
chr1	13069	15021	NR_046018	Promoter
chr1	16049	16725	NR_024540	Gene_Body
chr1	16866	17750	NR_024540	Gene_Body
chr1	27050	28516	NR_024540	Promoter
chr1	28620	30083	NR_024540	Promoter
chr1	36032	37100	N/A	Intergenic
chr1	712388	714662	NR_033908	Promoter
chr1	714696	715594	NR_033908	Promoter
chr1	723805	724364	N/A	Intergenic
chr1	756650	757181	N/A	Intergenic
chr1	761931	763478	NR_047524	Promoter
chr1	839695	840280	N/A	Intergenic
chr1	846449	847031	N/A	Intergenic
chr1	851695	854345	NR_026874	Promoter
chr1	854363	857875	NR_026874	Promoter
chr1	857992	858502	N/A	Intergenic
chr1	858724	861973	NM_152486	Promoter
chr1	862703	863611	NM_152486	Gene_Body
chr1	863655	864321	NM_152486	Gene_Body
chr1	864463	865959	NM_152486	Gene_Body
chr1	865985	869455	NM_152486	Gene_Body
chr1	870259	871983	NM_152486	Gene_Body
chr1	873417	874697	NM_152486	Gene_Body
chr1	874946	882189	NM_152486	Gene_Body
chr1	882542	883118	NM_015658	Gene_Body
chr1	884964	885559	NM_015658	Gene_Body
chr1	886705	887240	NM_015658	Gene_Body
chr1	894140	894854	NM_198317	Promoter
chr1	901091	902746	NM_001160184	Promoter
chr1	930111	937741	N/A	Intergenic
chr1	938180	938759	N/A	Intergenic
chr1	939525	940419	N/A	Intergenic
chr1	941929	942579	N/A	Intergenic
chr1	955244	955984	NM_198576	Promoter
chr1	956010	956737	NM_198576	Promoter
chr1	962117	962655	NM_198576	Gene_Body
chr1	965359	966127	NM_198576	Gene_Body
chr1	966771	967397	NM_198576	Gene_Body
chr1	991908	992592	N/A	Intergenic
chr1	994739	995389	N/A	Intergenic
chr1	1004521	1004994	N/A	Intergenic
chr1	1014734	1015419	N/A	Intergenic
chr1	1015422	1015741	N/A	Intergenic
chr1	1048565	1049244	NM_017891	Gene_Body
chr1	1092787	1093374	N/A	Intergenic
chr1	1164834	1165379	NM_016547	Gene_Body
chr1	1166158	1167880	NM_080605	Promoter
chr1	1168706	1172599	NM_080605	Promoter
chr1	1173113	1173639	N/A	Intergenic
chr1	1184207	1185075	N/A	Intergenic
chr1	1185238	1185925	N/A	Intergenic
chr1	1203318	1203860	NM_194458	Gene_Body
chr1	1206191	1206849	NM_194458	Gene_Body
chr1	1208775	1209872	NM_194458	Promoter
chr1	1239772	1240807	NM_030649	Gene_Body
chr1	1241852	1242943	NM_030649	Promoter
chr1	1243300	1247549	NM_030649	Promoter
chr1	1248009	1251187	NM_017871	Gene_Body
chr1	1251217	1255431	NM_017871	Gene_Body
chr1	1259583	1260743	NM_017871	Promoter
chr1	1263615	1265357	NM_152228	Promoter
chr1	1267740	1268565	NM_152228	Promoter
chr1	1268909	1270436	NM_152228	Gene_Body
chr1	1272660	1273101	NM_004421	Gene_Body
chr1	1283143	1283713	NM_004421	Promoter
chr1	1284325	1285207	NM_004421	Promoter
chr1	1286877	1289704	NM_001282584	Gene_Body
chr1	1293200	1293897	NM_001282584	Promoter
chr1	1305876	1308067	N/A	Intergenic
chr1	1309947	1311945	NM_017900	Promoter
chr1	1319413	1321306	NM_030937	Gene_Body
chr1	1332319	1332851	NM_001039577	Gene_Body
chr1	1334327	1340107	NR_015434	Promoter
chr1	1340168	1340758	NM_017971	Gene_Body
chr1	1341192	1345514	NM_017971	Promoter
chr1	1345529	1348257	N/A	Intergenic
chr1	1368478	1369119	N/A	Intergenic
chr1	1370699	1371264	NM_022834	Promoter
chr1	1406416	1407728	NM_031921	Promoter
chr1	1418908	1419572	NM_031921	Gene_Body
chr1	1419942	1420465	NM_031921	Gene_Body
chr1	1420629	1421325	NM_031921	Gene_Body
chr1	1422301	1422856	NM_031921	Gene_Body
chr1	1427996	1428891	NM_031921	Gene_Body
chr1	1432317	1433908	N/A	Intergenic
chr1	1440327	1441283	N/A	Intergenic
chr1	1446224	1448669	NM_001170535	Promoter
chr1	1468161	1468741	NM_001170535	Gene_Body
chr1	1470448	1471287	NM_001114748	Gene_Body
chr1	1487869	1489073	NM_014188	Gene_Body
chr1	1492008	1492723	NM_014188	Gene_Body
chr1	1493468	1495295	NM_014188	Gene_Body
chr1	1497267	1498136	NM_014188	Gene_Body
chr1	1506561	1507172	NM_014188	Gene_Body
chr1	1509141	1511371	NM_014188	Promoter
chr1	1549523	1552115	NR_033183	Promoter
chr1	1569750	1570563	NM_006983	Gene_Body
chr1	1573356	1573920	NM_033489	Gene_Body
chr1	1589756	1591191	NM_033489	Gene_Body
chr1	1592190	1592880	NM_033489	Gene_Body
chr1	1593177	1594096	NM_001110781	Gene_Body
chr1	1596230	1597052	NM_001110781	Gene_Body
chr1	1622647	1625607	NM_001110781	Promoter
chr1	1655167	1657564	NM_033489	Promoter
chr1	1675787	1678465	NM_182838	Promoter
chr1	1682461	1682930	NM_001198995	Gene_Body
chr1	1708759	1710901	NM_023018	Promoter
chr1	1712263	1713191	NM_001198994	Promoter
chr1	1714347	1714870	N/A	Intergenic
chr1	1796979	1797532	NM_001282538	Gene_Body
chr1	1807375	1808001	NM_001282538	Gene_Body
chr1	1808985	1809554	NM_001282538	Gene_Body
chr1	1818595	1819351	NM_001282538	Gene_Body
chr1	1820132	1820689	NM_001282538	Gene_Body
chr1	1822146	1822852	NM_001282538	Promoter
chr1	1822951	1823561	NM_001282538	Promoter
chr1	1824440	1825365	N/A	Intergenic
chr1	1839668	1841018	N/A	Intergenic
chr1	1850289	1851631	NM_178545	Promoter
chr1	1981119	1982133	NM_002744	Promoter
chr1	2126019	2127001	NM_001256946	Promoter
chr1	2130494	2131362	NM_001146310	Gene_Body
chr1	2143875	2144907	NM_001282670	Promoter
chr1	2157942	2158474	N/A	Intergenic
chr1	2158748	2159652	NM_003036	Promoter
chr1	2160179	2161189	NM_003036	Promoter
chr1	2161372	2162134	NM_003036	Promoter
chr1	2163026	2164072	NM_003036	Gene_Body
chr1	2198799	2199546	NM_003036	Gene_Body
chr1	2241523	2242011	NM_003036	Gene_Body
chr1	2244395	2244971	N/A	Intergenic
chr1	2314632	2315417	NM_024848	Gene_Body
chr1	2317277	2318190	NM_024848	Gene_Body
chr1	2318205	2318934	NM_024848	Gene_Body
chr1	2319922	2320882	NM_024848	Gene_Body
chr1	2321060	2321813	NM_007033	Promoter
chr1	2322465	2323824	NM_007033	Promoter
chr1	2324228	2326053	NM_007033	Promoter
chr1	2333951	2338089	NM_153818	Gene_Body
chr1	2338111	2338957	NM_153818	Gene_Body
chr1	2341697	2344429	NM_153818	Promoter
chr1	2345428	2346241	NM_153818	Promoter
chr1	2438045	2438970	N/A	Intergenic
chr1	2443709	2444310	NM_018216	Gene_Body
chr1	2452734	2453147	NM_018216	Gene_Body
chr1	2457142	2458174	NM_018216	Promoter
chr1	2477406	2480685	N/A	Intergenic
chr1	2515895	2516355	N/A	Intergenic
chr1	2516740	2518049	NM_001195741	Promoter
chr1	2569537	2572197	N/A	Intergenic
chr1	2573287	2573781	NM_001242672	Gene_Body
chr1	2574089	2575011	NM_001242672	Gene_Body
chr1	3102983	3103700	NM_199454	Gene_Body
chr1	3447660	3448337	NM_001409	Gene_Body
chr1	3540996	3541807	NM_182752	Promoter
chr1	3546501	3547308	NM_182752	Gene_Body
chr1	3566041	3567017	NM_017818	Promoter
chr1	3568736	3569961	NM_001204185	Promoter
chr1	3648865	3649413	NM_001126241	Gene_Body
chr1	3650173	3651003	NM_001126241	Gene_Body
chr1	3661258	3662064	NR_033712	Promoter
chr1	3663380	3664309	NR_033708	Promoter
chr1	3692233	3693037	NM_001163724	Gene_Body
chr1	3693103	3693928	N/A	Intergenic
chr1	3695469	3696321	N/A	Intergenic
chr1	3700093	3700661	NM_020710	Gene_Body
chr1	3710631	3711205	NM_020710	Gene_Body
chr1	3712475	3713650	NM_020710	Promoter
chr1	3773243	3774518	NM_001282669	Promoter
chr1	3786330	3787133	NM_001282669	Gene_Body
chr1	3816241	3818271	NR_024455	Promoter
chr1	6051944	6052975	NM_001199861	Promoter
chr1	6242790	6245165	NM_000983	Gene_Body
chr1	6245614	6246181	NM_000983	Gene_Body
chr1	6250030	6250630	NM_000983	Gene_Body
chr1	6252984	6253918	NM_000983	Gene_Body
chr1	6253921	6254871	NM_000983	Gene_Body
chr1	6254905	6255894	NM_000983	Gene_Body
chr1	6255930	6256259	NM_000983	Gene_Body
chr1	6256432	6257017	NM_000983	Gene_Body
chr1	6257723	6260475	NM_000983	Promoter
chr1	6265601	6266670	NM_207396	Promoter
chr1	6273010	6273617	NM_207396	Gene_Body
chr1	6280988	6282038	NM_207396	Gene_Body
chr1	6282192	6283001	NM_012405	Gene_Body
chr1	6286221	6286817	NM_012405	Gene_Body
chr1	6294091	6296418	NR_103534	Promoter
chr1	6451925	6452477	NM_007274	Promoter
chr1	6452857	6454732	NM_007274	Promoter
chr1	6454896	6455798	NM_007274	Promoter
chr1	6549748	6551334	NM_001265594	Promoter
chr1	6553044	6553982	NM_020631	Promoter
chr1	6555781	6556256	NM_001042663	Promoter
chr1	6580219	6580940	NM_198681	Promoter
chr1	6585028	6585603	NM_024654	Gene_Body
chr1	6614080	6615192	NM_138697	Promoter
chr1	6639638	6640434	NM_005341	Promoter
chr1	6641190	6641829	NM_005341	Promoter
chr1	6644465	6645141	NM_005341	Gene_Body
chr1	6645710	6646238	NM_005341	Gene_Body
chr1	6648187	6650610	NM_005341	Gene_Body
chr1	6652473	6653100	NM_014851	Gene_Body
chr1	6661810	6664635	NM_014851	Promoter
chr1	6672744	6674287	NM_153812	Promoter
chr1	6675397	6676141	NM_153812	Gene_Body
chr1	6677549	6678166	NM_153812	Gene_Body
chr1	6683979	6686020	NM_138350	Promoter
chr1	6692474	6693003	NM_138350	Gene_Body
chr1	6693114	6694030	NM_138350	Gene_Body
chr1	6694164	6695132	NM_138350	Gene_Body
chr1	6697174	6697749	NM_018198	Gene_Body
chr1	6705924	6706445	NM_018198	Gene_Body
chr1	6750593	6751120	NM_018198	Gene_Body
chr1	6756161	6756719	NM_018198	Gene_Body
chr1	6761326	6762381	NM_018198	Promoter
chr1	6844321	6845426	NM_015215	Promoter
chr1	6845457	6845975	NM_015215	Promoter
chr1	7740096	7741105	NM_015215	Gene_Body
chr1	7830935	7831941	NM_004781	Promoter
chr1	8020794	8023265	NM_007262	Promoter
chr1	8023529	8024619	NM_007262	Gene_Body
chr1	8030596	8031461	NM_007262	Gene_Body
chr1	8046543	8047241	N/A	Intergenic
chr1	8085744	8086996	NM_018948	Promoter
chr1	8261079	8262247	N/A	Intergenic
chr1	8299391	8300204	N/A	Intergenic
chr1	8585347	8586642	NM_012102	Gene_Body
chr1	8762984	8763905	NM_012102	Gene_Body
chr1	8766948	8767397	NM_012102	Gene_Body
chr1	8876265	8878272	NM_012102	Promoter
chr1	8916058	8916615	N/A	Intergenic
chr1	8916776	8923835	NM_001201483	Gene_Body
chr1	8923881	8928355	NM_001201483	Gene_Body
chr1	8928367	8933119	NM_001201483	Promoter
chr1	8933159	8941265	NM_001428	Promoter
chr1	9069010	9070241	NM_207420	Gene_Body
chr1	9188645	9189339	NM_024980	Promoter
chr1	9240242	9241018	N/A	Intergenic
chr1	9241199	9243110	N/A	Intergenic
chr1	9294489	9295365	NM_004285	Promoter
chr1	9298319	9298820	NM_001282587	Promoter
chr1	9352114	9353421	NM_025106	Promoter
chr1	9488536	9489878	NR_104623	Promoter
chr1	9598794	9599974	NM_032315	Promoter
chr1	9605785	9606329	NM_032315	Gene_Body
chr1	9606736	9607265	NM_032315	Gene_Body
chr1	9648190	9649797	NM_001130924	Promoter
chr1	9650129	9650813	NM_001130924	Promoter
chr1	9882935	9883452	NM_014944	Promoter
chr1	9883526	9884383	NM_014944	Promoter
chr1	9968897	9969477	NM_020248	Promoter
chr1	9970107	9971298	NM_020248	Promoter
chr1	10002202	10004176	NM_022787	Promoter
chr1	10004481	10005352	NM_022787	Promoter
chr1	10092065	10093842	NM_006048	Promoter
chr1	10094643	10095443	NM_006048	Gene_Body
chr1	10269639	10270941	NM_015074	Promoter
chr1	10271265	10271835	NM_015074	Promoter
chr1	10458592	10459655	NM_002631	Promoter
chr1	10485578	10486243	N/A	Intergenic
chr1	10487699	10489856	NM_001243768	Promoter
chr1	10490047	10491708	NM_001243768	Promoter
chr1	10511780	10514608	NM_001302	Gene_Body
chr1	10514694	10515577	N/A	Intergenic
chr1	10517732	10518926	N/A	Intergenic
chr1	10518950	10519696	N/A	Intergenic
chr1	10529352	10529879	NM_213566	Gene_Body
chr1	10530704	10533005	NM_213566	Promoter
chr1	10534471	10535537	NM_004565	Promoter
chr1	11071971	11073814	NM_007375	Promoter
chr1	11074368	11075616	NM_007375	Gene_Body
chr1	11079507	11080042	NM_007375	Gene_Body
chr1	11080438	11081035	NM_007375	Gene_Body
chr1	11082093	11082815	NM_007375	Gene_Body
chr1	11082895	11083997	NM_007375	Gene_Body
chr1	11084490	11085110	NM_007375	Gene_Body
chr1	11085426	11088900	NM_007375	Gene_Body
chr1	11089955	11091397	NM_006610	Gene_Body
chr1	11091626	11092129	NM_006610	Gene_Body
chr1	11112744	11114895	NM_003132	Gene_Body
chr1	11116290	11116803	NM_003132	Gene_Body
chr1	11118621	11119158	NM_003132	Promoter
chr1	11119539	11121951	NM_003132	Promoter
chr1	11122049	11122925	N/A	Intergenic
chr1	11123973	11124585	N/A	Intergenic
chr1	11131044	11131544	NM_002685	Gene_Body
chr1	11159109	11160577	NM_002685	Promoter
chr1	11161562	11162099	N/A	Intergenic
chr1	11322056	11323244	NM_004958	Promoter
chr1	11333198	11333804	NM_013319	Promoter
chr1	11538936	11539648	NM_020780	Promoter
chr1	11723654	11724373	NM_018438	Promoter
chr1	11726123	11726597	NM_018438	Gene_Body
chr1	11730046	11730572	NM_018438	Gene_Body
chr1	11732327	11732859	NM_018438	Gene_Body
chr1	11740240	11740714	NM_006341	Promoter
chr1	11740732	11741653	NM_006341	Promoter
chr1	11795862	11797100	NM_020350	Promoter
chr1	11863100	11864011	NM_005957	Gene_Body
chr1	11865367	11866815	NR_046428	Promoter
chr1	11967697	11970440	N/A	Intergenic
chr1	11978055	11978668	N/A	Intergenic
chr1	11986093	11987191	NM_138346	Promoter
chr1	11994177	11995066	NM_000302	Promoter
chr1	12038597	12039282	NM_001127660	Promoter
chr1	12039327	12040793	NM_001127660	Promoter
chr1	12078781	12080134	NM_021933	Promoter
chr1	12289738	12290386	NM_015378	Promoter
chr1	12678219	12679448	NM_004753	Promoter
chr1	13909810	13911135	NM_001006625	Promoter
chr1	14026385	14026823	NM_001135610	Promoter
chr1	14026944	14027389	NM_001135610	Promoter
chr1	14075245	14076340	NM_001007257	Promoter
chr1	14924931	14925455	NM_015209	Promoter
chr1	15479908	15480589	NM_001136216	Promoter
chr1	15736016	15736818	NM_024329	Promoter
chr1	15757747	15758732	N/A	Intergenic
chr1	15850286	15851045	NR_102733	Promoter
chr1	15853229	15854627	NM_001287811	Promoter
chr1	15929878	15930768	N/A	Intergenic
chr1	15943223	15945052	NM_032341	Promoter
chr1	15990638	15991078	N/A	Intergenic
chr1	15996472	15997552	N/A	Intergenic
chr1	16109456	16110013	NM_017556	Gene_Body
chr1	16112199	16113198	NM_017556	Gene_Body
chr1	16113401	16114170	N/A	Intergenic
chr1	16122884	16123513	N/A	Intergenic
chr1	16124983	16129827	N/A	Intergenic
chr1	16130138	16130856	N/A	Intergenic
chr1	16155613	16166567	NR_024279	Gene_Body
chr1	16166811	16167641	NR_024279	Gene_Body
chr1	16170010	16172309	NR_024279	Gene_Body
chr1	16172332	16177470	NM_015001	Promoter
chr1	16177572	16178836	NM_015001	Gene_Body
chr1	16179066	16182040	NM_015001	Gene_Body
chr1	16182058	16182946	NM_015001	Gene_Body
chr1	16183604	16184139	NM_015001	Gene_Body
chr1	16184216	16185334	NM_015001	Gene_Body
chr1	16185841	16190600	NM_015001	Gene_Body
chr1	16190645	16192908	NM_015001	Gene_Body
chr1	16192936	16194165	NM_015001	Gene_Body
chr1	16195876	16196417	NM_015001	Gene_Body
chr1	16200432	16202299	NM_015001	Gene_Body
chr1	16202380	16205069	NM_015001	Gene_Body
chr1	16206268	16207031	NM_015001	Gene_Body
chr1	16207926	16208703	NM_015001	Gene_Body
chr1	16208997	16210298	NM_015001	Gene_Body
chr1	16211283	16214387	NM_015001	Gene_Body
chr1	16214954	16217820	NM_015001	Gene_Body
chr1	16218085	16220469	NM_015001	Gene_Body
chr1	16222355	16222873	NM_015001	Gene_Body
chr1	16223903	16224882	NM_015001	Gene_Body
chr1	16224939	16226224	NM_015001	Gene_Body
chr1	16226230	16226871	NM_015001	Gene_Body
chr1	16226954	16228244	NM_015001	Gene_Body
chr1	16228294	16230299	NM_015001	Gene_Body
chr1	16233117	16234257	NM_015001	Gene_Body
chr1	16237276	16238385	NM_015001	Gene_Body
chr1	16239232	16240083	NM_015001	Gene_Body
chr1	16240366	16241874	NM_015001	Gene_Body
chr1	16243491	16244524	NM_015001	Gene_Body
chr1	16247465	16248112	NM_015001	Gene_Body
chr1	16248175	16248911	NM_015001	Gene_Body
chr1	16249732	16250898	NM_015001	Gene_Body
chr1	16252616	16253338	NM_015001	Gene_Body
chr1	16254357	16256261	NM_015001	Gene_Body
chr1	16256390	16257114	NM_015001	Gene_Body
chr1	16257512	16258527	NM_015001	Gene_Body
chr1	16258530	16260017	NM_015001	Gene_Body
chr1	16260124	16260849	NM_015001	Gene_Body
chr1	16262484	16263835	NM_015001	Gene_Body
chr1	16264263	16265072	NM_015001	Gene_Body
chr1	16265386	16268825	NM_003443	Gene_Body
chr1	16268842	16269513	NM_003443	Gene_Body
chr1	16269521	16270291	NM_003443	Gene_Body
chr1	16270840	16272204	NM_003443	Gene_Body
chr1	16273352	16274730	NM_003443	Gene_Body
chr1	16275041	16276371	NM_003443	Gene_Body
chr1	16276382	16278637	NM_003443	Gene_Body
chr1	16281305	16281801	NM_003443	Gene_Body
chr1	16284878	16285488	NM_003443	Gene_Body
chr1	16301666	16303207	NM_003443	Promoter
chr1	16399728	16400580	NM_182623	Promoter
chr1	16472250	16473835	NM_004431	Gene_Body
chr1	16478736	16479310	NM_004431	Gene_Body
chr1	16481719	16482947	NM_004431	Promoter
chr1	16532961	16534112	NM_153213	Gene_Body
chr1	16563245	16564473	NM_030907	Promoter
chr1	16678645	16679637	NM_018994	Promoter
chr1	16693349	16695222	NR_073501	Promoter
chr1	16725538	16726320	NM_198546	Gene_Body
chr1	16727285	16727870	NM_198546	Gene_Body
chr1	16728059	16728627	NM_198546	Gene_Body
chr1	16757130	16757560	NM_198546	Gene_Body
chr1	16766758	16767799	NM_001145277	Promoter
chr1	16768963	16769489	NM_001145277	Gene_Body
chr1	16787674	16788167	N/A	Intergenic
chr1	16788467	16789234	N/A	Intergenic
chr1	16825185	16826124	N/A	Intergenic
chr1	16839373	16841700	N/A	Intergenic
chr1	16864201	16864910	N/A	Intergenic
chr1	16872051	16872836	N/A	Intergenic
chr1	16885842	16886677	N/A	Intergenic
chr1	16939663	16941912	NM_017940	Promoter
chr1	16942870	16944255	N/A	Intergenic
chr1	16947097	16948668	NR_026752	Gene_Body
chr1	16951471	16952483	NR_026752	Gene_Body
chr1	16954978	16956495	NR_026752	Promoter
chr1	16969597	16972757	NR_027504	Promoter
chr1	16992121	16994764	N/A	Intergenic
chr1	16998021	16999310	N/A	Intergenic
chr1	17012269	17012815	N/A	Intergenic
chr1	17061200	17062660	N/A	Intergenic
chr1	17065500	17068667	N/A	Intergenic
chr1	17221098	17223649	N/A	Intergenic
chr1	17230365	17232695	N/A	Intergenic
chr1	17240145	17242188	N/A	Intergenic
chr1	17286964	17287680	NM_014675	Gene_Body
chr1	17299642	17300106	N/A	Intergenic
chr1	17311216	17311693	N/A	Intergenic
chr1	17338183	17338759	NM_001141973	Promoter
chr1	17379991	17381402	NM_003000	Promoter
chr1	17446278	17447106	NM_007365	Promoter
chr1	17731199	17731716	N/A	Intergenic
chr1	17731730	17733015	N/A	Intergenic
chr1	17763581	17766679	NM_001136204	Promoter
chr1	17866340	17867277	NM_018125	Promoter
chr1	19228754	19230094	NM_003748	Promoter
chr1	19282662	19283706	NM_001136265	Promoter
chr1	19398085	19398615	N/A	Intergenic
chr1	19465559	19466150	NM_020765	Gene_Body
chr1	19535859	19537774	NM_020765	Promoter
chr1	19537895	19538522	NM_020765	Promoter
chr1	19539626	19540485	N/A	Intergenic
chr1	19540877	19541875	N/A	Intergenic
chr1	19542033	19542608	NM_001271428	Gene_Body
chr1	19543516	19544796	NM_001271428	Gene_Body
chr1	19546624	19547398	NM_001271428	Gene_Body
chr1	19555603	19556123	NM_001271428	Gene_Body
chr1	19577442	19579159	NM_016183	Promoter
chr1	19579407	19580040	NM_016183	Promoter
chr1	19582026	19582816	NM_016183	Gene_Body
chr1	19583197	19583722	NM_016183	Gene_Body
chr1	19584057	19584578	NM_016183	Gene_Body
chr1	19585124	19588927	NM_016183	Gene_Body
chr1	19626417	19627196	N/A	Intergenic
chr1	19637137	19639358	NM_001287531	Promoter
chr1	19640829	19641864	NM_001287531	Gene_Body
chr1	19656844	19657689	NR_109848	Gene_Body
chr1	19657956	19658684	NR_109848	Gene_Body
chr1	19811891	19812809	NM_001206540	Promoter
chr1	19922755	19924206	NM_001204089	Promoter
chr1	20125716	20127247	NM_181719	Promoter
chr1	20204420	20205558	N/A	Intergenic
chr1	20208526	20209133	NM_015207	Promoter
chr1	20823619	20824718	N/A	Intergenic
chr1	20833878	20834960	NM_024544	Promoter
chr1	20835077	20835625	NM_024544	Promoter
chr1	20959464	20960485	NM_032409	Promoter
chr1	20974850	20975380	NM_032409	Gene_Body
chr1	20976185	20977755	NR_046507	Promoter
chr1	20979826	20980316	NR_046507	Promoter
chr1	20980940	20981557	NM_005216	Gene_Body
chr1	20982128	20983011	NM_005216	Gene_Body
chr1	20984369	20985054	NM_005216	Gene_Body
chr1	20986986	20989632	NM_005216	Promoter
chr1	21062118	21062638	N/A	Intergenic
chr1	21078139	21078698	NM_016287	Gene_Body
chr1	21110795	21111707	NM_016287	Promoter
chr1	21111756	21114828	NM_016287	Promoter
chr1	21351692	21352235	NM_001198801	Gene_Body
chr1	21402375	21402945	NM_001198801	Gene_Body
chr1	21498310	21499111	NM_001198801	Gene_Body
chr1	21500496	21503010	NM_001198801	Promoter
chr1	21503081	21503871	NM_001198801	Promoter
chr1	21616261	21616821	NM_001397	Promoter
chr1	21671675	21672703	NM_001113348	Promoter
chr1	21675437	21675974	N/A	Intergenic
chr1	21766077	21767150	NM_001256416	Promoter
chr1	22106140	22106899	NM_001032730	Gene_Body
chr1	22108733	22110556	NM_032236	Promoter
chr1	22263623	22264764	NM_005529	Promoter
chr1	22351474	22353560	NR_023919	Promoter
chr1	22353865	22354926	NR_023919	Gene_Body
chr1	22357558	22358217	NR_023919	Gene_Body
chr1	22378580	22379731	NM_001791	Promoter
chr1	22379753	22380830	NM_001791	Promoter
chr1	22381954	22382790	NM_001791	Gene_Body
chr1	22393322	22393863	NM_001791	Gene_Body
chr1	22421553	22422149	N/A	Intergenic
chr1	22438860	22439476	N/A	Intergenic
chr1	22447805	22448376	NM_030761	Gene_Body
chr1	22755265	22755856	N/A	Intergenic
chr1	22778041	22779341	NM_001083621	Promoter
chr1	23345080	23346488	NM_015013	Promoter
chr1	23405333	23406396	NM_015013	Gene_Body
chr1	23406571	23407337	NM_015013	Gene_Body
chr1	23411022	23412429	NM_033631	Gene_Body
chr1	23413560	23414079	NM_033631	Gene_Body
chr1	23494832	23495726	NM_033631	Promoter
chr1	23504099	23504742	N/A	Intergenic
chr1	23523211	23523642	N/A	Intergenic
chr1	23604547	23605107	N/A	Intergenic
chr1	23605346	23606188	N/A	Intergenic
chr1	23610363	23610922	N/A	Intergenic
chr1	23619490	23620445	N/A	Intergenic
chr1	23621213	23622529	N/A	Intergenic
chr1	23623848	23626979	N/A	Intergenic
chr1	23628287	23631460	N/A	Intergenic
chr1	23631642	23632303	N/A	Intergenic
chr1	23633262	23634177	N/A	Intergenic
chr1	23645452	23646509	NM_001102398	Gene_Body
chr1	23650298	23651242	NM_001102398	Gene_Body
chr1	23651548	23652986	NM_001102398	Gene_Body
chr1	23656739	23657977	NM_001102398	Gene_Body
chr1	23659542	23660371	NM_001102398	Gene_Body
chr1	23661964	23662441	NM_001102398	Gene_Body
chr1	23666666	23672067	NM_001102398	Promoter
chr1	23694208	23697678	NR_033691	Promoter
chr1	23854770	23856216	NM_004091	Promoter
chr1	23856474	23858315	NM_004091	Promoter
chr1	23880917	23887248	NM_002167	Promoter
chr1	24017757	24026466	NM_001199802	Promoter
chr1	24026733	24030205	N/A	Intergenic
chr1	24030629	24032238	N/A	Intergenic
chr1	24033584	24034322	N/A	Intergenic
chr1	24068784	24070649	NM_003198	Promoter
chr1	24082119	24082662	NM_003198	Gene_Body
chr1	24085983	24087015	NM_003198	Gene_Body
chr1	24087151	24088428	NM_003198	Gene_Body
chr1	24089435	24090067	NR_038280	Gene_Body
chr1	24090321	24090987	NR_038280	Gene_Body
chr1	24102814	24103516	NM_020362	Promoter
chr1	24103631	24105531	NM_020362	Promoter
chr1	24107082	24107620	NM_020362	Gene_Body
chr1	24116437	24118062	NM_007260	Promoter
chr1	24120898	24122507	NM_007260	Gene_Body
chr1	24123121	24123701	NM_000403	Gene_Body
chr1	24123704	24124341	NM_000403	Gene_Body
chr1	24124872	24125679	NM_000403	Promoter
chr1	24125987	24128138	NM_000403	Promoter
chr1	24149411	24150038	NM_001166059	Gene_Body
chr1	24151421	24152547	NM_001166059	Promoter
chr1	24194233	24195364	NM_000147	Promoter
chr1	24243494	24244032	N/A	Intergenic
chr1	24285032	24293910	NM_017761	Promoter
chr1	24296630	24297338	NM_006625	Gene_Body
chr1	24299240	24299988	NM_006625	Gene_Body
chr1	24300427	24300992	NM_006625	Gene_Body
chr1	24302332	24303228	NM_006625	Gene_Body
chr1	24303743	24304660	NM_006625	Gene_Body
chr1	24304958	24307578	NM_006625	Promoter
chr1	24513174	24514200	NM_170743	Promoter
chr1	24519554	24520059	N/A	Intergenic
chr1	24647894	24649467	NM_021180	Promoter
chr1	24691802	24692344	NM_001199014	Gene_Body
chr1	24739717	24740583	NM_001199012	Promoter
chr1	24741865	24742676	NM_020448	Promoter
chr1	24967323	24968009	N/A	Intergenic
chr1	24968109	24970999	NM_005839	Promoter
chr1	24972542	24973350	NM_005839	Gene_Body
chr1	24973425	24974049	NM_005839	Gene_Body
chr1	24975208	24975760	NM_005839	Gene_Body
chr1	24988403	24989349	NM_005839	Gene_Body
chr1	24994058	24995145	NM_005839	Gene_Body
chr1	25000864	25001616	N/A	Intergenic
chr1	25031225	25032470	N/A	Intergenic
chr1	25050867	25051440	N/A	Intergenic
chr1	25071124	25072495	NM_013943	Promoter
chr1	25545826	25546358	N/A	Intergenic
chr1	25558618	25560356	NM_207170	Promoter
chr1	25561811	25562626	N/A	Intergenic
chr1	25565435	25567624	N/A	Intergenic
chr1	25571567	25572920	NM_020317	Promoter
chr1	25572983	25574728	NM_020317	Promoter
chr1	25575047	25575578	NM_020317	Promoter
chr1	25593981	25594557	N/A	Intergenic
chr1	25664062	25665783	NM_014313	Promoter
chr1	25756287	25757339	NM_001282564	Promoter
chr1	25832905	25833459	N/A	Intergenic
chr1	25869715	25870712	NM_015627	Promoter
chr1	25895008	25895712	NM_015627	Gene_Body
chr1	25942539	25943052	NM_020379	Promoter
chr1	26125711	26126236	NM_020451	Promoter
chr1	26126284	26126824	NM_020451	Promoter
chr1	26127308	26127753	NM_020451	Promoter
chr1	26128270	26129038	NM_020451	Gene_Body
chr1	26129245	26130027	NM_020451	Gene_Body
chr1	26136719	26138014	NM_020451	Gene_Body
chr1	26141137	26141675	NM_020451	Gene_Body
chr1	26143629	26149425	NM_001099627	Promoter
chr1	26149439	26149982	NR_024498	Promoter
chr1	26150181	26151549	NR_024498	Promoter
chr1	26152195	26153061	NM_001099627	Gene_Body
chr1	26153385	26154204	NM_001099627	Gene_Body
chr1	26154356	26155073	NM_001099627	Gene_Body
chr1	26155233	26156458	NM_001099627	Gene_Body
chr1	26158884	26159351	NM_001099627	Gene_Body
chr1	26185523	26186377	NM_001287490	Promoter
chr1	26201728	26202715	N/A	Intergenic
chr1	26221500	26222536	NM_001145454	Gene_Body
chr1	26223050	26226127	NM_001145454	Gene_Body
chr1	26228420	26229224	NM_203401	Gene_Body
chr1	26230910	26233286	NM_001145454	Promoter
chr1	26323716	26324180	NM_000437	Promoter
chr1	26324201	26325294	NM_000437	Promoter
chr1	26361394	26362641	NM_004455	Gene_Body
chr1	26435634	26436184	NM_001243532	Promoter
chr1	26436223	26439497	NM_152835	Promoter
chr1	26496072	26496915	N/A	Intergenic
chr1	26497945	26498628	N/A	Intergenic
chr1	26560000	26562051	NM_022778	Promoter
chr1	26602078	26602600	NM_001281518	Gene_Body
chr1	26605375	26607453	NM_031286	Promoter
chr1	26607959	26608799	NM_031286	Gene_Body
chr1	26632755	26633451	NM_001077262	Promoter
chr1	26690151	26690643	NM_001114759	Gene_Body
chr1	26758222	26759262	NM_001243565	Promoter
chr1	26796134	26802319	NM_005517	Promoter
chr1	26802324	26805064	NM_005517	Gene_Body
chr1	26805118	26805876	N/A	Intergenic
chr1	26805890	26808740	N/A	Intergenic
chr1	26809076	26810861	N/A	Intergenic
chr1	26823415	26823904	N/A	Intergenic
chr1	26824028	26825440	N/A	Intergenic
chr1	26826334	26830008	N/A	Intergenic
chr1	26856004	26856672	NM_002953	Promoter
chr1	26946308	26948381	N/A	Intergenic
chr1	27018553	27020480	N/A	Intergenic
chr1	27021630	27025458	NM_006015	Promoter
chr1	27035059	27035560	NM_006015	Gene_Body
chr1	27077181	27077719	NM_006015	Gene_Body
chr1	27113858	27115991	NM_001202554	Promoter
chr1	27152631	27153625	NM_032283	Promoter
chr1	27177612	27178156	NM_032283	Gene_Body
chr1	27190917	27192512	N/A	Intergenic
chr1	27201142	27202001	N/A	Intergenic
chr1	27204188	27205280	N/A	Intergenic
chr1	27214772	27215564	NM_018066	Promoter
chr1	27215707	27217839	NM_018066	Promoter
chr1	27226145	27227678	NM_022078	Promoter
chr1	27247569	27250339	NM_006600	Promoter
chr1	27253031	27253822	NM_006600	Gene_Body
chr1	27257084	27257579	NM_006600	Gene_Body
chr1	27261497	27262408	NM_006600	Gene_Body
chr1	27264607	27265283	NM_006600	Gene_Body
chr1	27267267	27267741	NM_006600	Gene_Body
chr1	27271610	27272555	NM_006600	Gene_Body
chr1	27273439	27274769	N/A	Intergenic
chr1	27274826	27276018	N/A	Intergenic
chr1	27319800	27320724	NM_001013642	Promoter
chr1	27323881	27324962	NM_001013642	Gene_Body
chr1	27325625	27326624	NM_001013642	Gene_Body
chr1	27338850	27339761	NM_052943	Promoter
chr1	27353386	27354216	N/A	Intergenic
chr1	27424689	27425388	NM_003047	Gene_Body
chr1	27425545	27426134	NM_003047	Gene_Body
chr1	27426141	27426724	NM_003047	Gene_Body
chr1	27481076	27482274	NM_003047	Promoter
chr1	27560925	27561395	NM_001276252	Promoter
chr1	27648258	27649421	NM_032125	Promoter
chr1	27663173	27663711	N/A	Intergenic
chr1	27677433	27678435	NM_032872	Gene_Body
chr1	27691836	27692954	NM_004672	Promoter
chr1	27693099	27694052	NM_004672	Promoter
chr1	27727381	27727932	N/A	Intergenic
chr1	27815899	27817507	NM_001201404	Promoter
chr1	27852130	27852627	N/A	Intergenic
chr1	27854314	27854977	N/A	Intergenic
chr1	27929636	27931045	NM_001029882	Promoter
chr1	27986339	27987103	N/A	Intergenic
chr1	27998485	27999377	NM_002038	Promoter
chr1	28051813	28052919	NM_001143915	Promoter
chr1	28099084	28100260	NM_177424	Promoter
chr1	28155608	28158291	NM_138558	Promoter
chr1	28159863	28160404	NM_138558	Gene_Body
chr1	28166471	28167175	NM_138558	Gene_Body
chr1	28198799	28199550	NM_001105556	Promoter
chr1	28214230	28214954	N/A	Intergenic
chr1	28227749	28228500	NM_002946	Gene_Body
chr1	28233667	28235090	NM_002946	Gene_Body
chr1	28238683	28239715	NM_002946	Gene_Body
chr1	28239760	28241394	NM_002946	Promoter
chr1	28285564	28287025	NM_018053	Promoter
chr1	28294195	28294706	NM_018053	Gene_Body
chr1	28414582	28415723	NM_001990	Promoter
chr1	28431315	28432248	N/A	Intergenic
chr1	28558588	28559834	NM_014280	Promoter
chr1	28561621	28563297	NM_178191	Promoter
chr1	28563440	28564072	NM_178191	Promoter
chr1	28564669	28566543	N/A	Intergenic
chr1	28568248	28568862	N/A	Intergenic
chr1	28572804	28574506	N/A	Intergenic
chr1	28585482	28586669	NM_031459	Promoter
chr1	28608730	28609630	NM_031459	Gene_Body
chr1	28609754	28610499	N/A	Intergenic
chr1	28653459	28654027	NM_001127350	Promoter
chr1	28654403	28654935	NM_001127350	Promoter
chr1	28654967	28657413	NM_001127350	Promoter
chr1	28678098	28679529	N/A	Intergenic
chr1	28695739	28697090	NM_001048183	Promoter
chr1	28764118	28765082	NM_023923	Promoter
chr1	28831529	28846218	NR_030725	Promoter
chr1	28848626	28849282	NM_001269	Gene_Body
chr1	28855374	28855944	NM_001269	Gene_Body
chr1	28862285	28862778	NM_001269	Gene_Body
chr1	28862875	28863324	NM_001269	Gene_Body
chr1	28865887	28869426	N/A	Intergenic
chr1	28878892	28880102	NM_017846	Promoter
chr1	28902157	28908958	NR_024127	Promoter
chr1	28968816	28971316	NM_001135218	Promoter
chr1	28974434	28976106	N/A	Intergenic
chr1	28994534	28997877	NM_024482	Promoter
chr1	29062745	29065764	NM_001173128	Promoter
chr1	29065788	29066887	NM_001173128	Gene_Body
chr1	29066946	29067399	NM_001173128	Gene_Body
chr1	29069845	29071348	NM_001173128	Gene_Body
chr1	29076690	29077266	NM_001173128	Gene_Body
chr1	29084806	29085321	NM_001173128	Gene_Body
chr1	29085378	29086176	NM_001173128	Gene_Body
chr1	29087522	29088014	NM_001173128	Gene_Body
chr1	29101931	29102843	N/A	Intergenic
chr1	29102853	29103642	N/A	Intergenic
chr1	29103811	29104727	N/A	Intergenic
chr1	29108195	29108811	N/A	Intergenic
chr1	29213390	29213933	NM_001166005	Promoter
chr1	29240487	29242242	NM_001166006	Promoter
chr1	29446932	29447466	NM_001171868	Gene_Body
chr1	29448789	29449570	NM_001171868	Promoter
chr1	29449721	29450243	NM_001171868	Promoter
chr1	29450537	29451827	NM_001003682	Promoter
chr1	29467642	29469313	N/A	Intergenic
chr1	29469345	29470389	N/A	Intergenic
chr1	29471826	29473395	N/A	Intergenic
chr1	29481999	29482626	NM_005626	Gene_Body
chr1	29483184	29483667	NM_005626	Gene_Body
chr1	29484129	29484679	NM_005626	Gene_Body
chr1	29502381	29502957	NM_005626	Gene_Body
chr1	29505035	29505836	NM_005626	Gene_Body
chr1	29507447	29509453	NM_005626	Promoter
chr1	29518878	29519624	NM_001024732	Gene_Body
chr1	29557089	29557902	NM_001024732	Promoter
chr1	29562716	29563380	NM_005704	Promoter
chr1	29660132	29660579	N/A	Intergenic
chr1	31191552	31192286	NR_034182	Promoter
chr1	31296621	31297737	N/A	Intergenic
chr1	31401878	31403800	N/A	Intergenic
chr1	31434808	31435315	NM_014676	Gene_Body
chr1	31437467	31438248	NM_014676	Gene_Body
chr1	31438497	31439202	NM_014676	Gene_Body
chr1	31475630	31476272	NM_014676	Gene_Body
chr1	31486052	31486772	NM_014676	Gene_Body
chr1	31501752	31502538	NM_014676	Gene_Body
chr1	31509656	31510261	NM_014676	Gene_Body
chr1	31513848	31514733	NM_014676	Gene_Body
chr1	31521157	31522217	NM_014676	Gene_Body
chr1	31522673	31523235	NM_014676	Gene_Body
chr1	31531642	31532391	NM_014676	Gene_Body
chr1	31534484	31535949	NM_014676	Gene_Body
chr1	31536283	31537420	NM_014676	Promoter
chr1	31537667	31539300	NM_014676	Promoter
chr1	31627333	31627893	N/A	Intergenic
chr1	31628053	31628973	N/A	Intergenic
chr1	31758089	31759203	NM_004814	Gene_Body
chr1	31760801	31761360	NM_004814	Gene_Body
chr1	31765081	31766059	NM_004814	Gene_Body
chr1	31768419	31770444	NM_001282574	Promoter
chr1	31846091	31846908	NM_004102	Promoter
chr1	32108790	32111254	NM_012392	Promoter
chr1	32180585	32181505	N/A	Intergenic
chr1	32253436	32254329	N/A	Intergenic
chr1	32369164	32371815	N/A	Intergenic
chr1	32375914	32376569	NM_080391	Gene_Body
chr1	32403478	32404606	NM_080391	Promoter
chr1	32409660	32410919	N/A	Intergenic
chr1	32411202	32411819	N/A	Intergenic
chr1	32478320	32481185	NM_001271878	Promoter
chr1	32498736	32499298	NM_001271878	Gene_Body
chr1	32520624	32521322	NR_073499	Gene_Body
chr1	32527824	32528655	N/A	Intergenic
chr1	32528686	32529240	N/A	Intergenic
chr1	32530162	32531024	N/A	Intergenic
chr1	32538171	32539145	NM_018056	Promoter
chr1	32573255	32574553	NM_012316	Promoter
chr1	32644364	32646236	NM_175852	Promoter
chr1	32646666	32647274	NM_175852	Promoter
chr1	32647803	32648493	NM_175852	Gene_Body
chr1	32654151	32654791	NM_175852	Gene_Body
chr1	32655430	32656098	NM_175852	Gene_Body
chr1	32657321	32657992	NM_175852	Gene_Body
chr1	32660670	32665511	NM_024296	Promoter
chr1	32665685	32667600	NM_024296	Promoter
chr1	32670737	32672428	NM_018134	Promoter
chr1	32672871	32674044	NM_001099434	Promoter
chr1	32674069	32675911	NM_001099434	Promoter
chr1	32677021	32678254	NM_001099434	Gene_Body
chr1	32679165	32679660	NM_001099434	Gene_Body
chr1	32686445	32687287	NM_003757	Promoter
chr1	32687358	32688562	NM_003757	Promoter
chr1	32688593	32689939	NM_003757	Promoter
chr1	32693397	32694063	NM_003757	Gene_Body
chr1	32696659	32698227	NM_003757	Gene_Body
chr1	32756968	32758381	NM_004964	Promoter
chr1	32794774	32795344	NM_004964	Gene_Body
chr1	32796025	32796540	NM_004964	Gene_Body
chr1	32797284	32802270	NM_023009	Promoter
chr1	32816326	32816867	N/A	Intergenic
chr1	32816872	32818412	N/A	Intergenic
chr1	32818751	32819543	N/A	Intergenic
chr1	32822613	32823689	N/A	Intergenic
chr1	32823744	32824525	N/A	Intergenic
chr1	32825230	32826257	N/A	Intergenic
chr1	32826324	32827116	NM_052841	Promoter
chr1	32828432	32829323	NM_052841	Promoter
chr1	32831078	32831859	NM_001143888	Gene_Body
chr1	32833145	32833720	NM_001143888	Gene_Body
chr1	32858750	32859299	NM_001143888	Promoter
chr1	32859377	32860957	NM_001143888	Promoter
chr1	32929799	32930829	NM_001145720	Promoter
chr1	32965919	32966898	N/A	Intergenic
chr1	32986151	32986723	N/A	Intergenic
chr1	33004575	33005210	NM_001040441	Promoter
chr1	33077556	33079015	N/A	Intergenic
chr1	33102694	33103233	NM_178547	Gene_Body
chr1	33115452	33117669	NM_001135255	Promoter
chr1	33118124	33118880	NM_001135255	Promoter
chr1	33118897	33120338	NM_001135255	Gene_Body
chr1	33134268	33135140	NM_001135255	Gene_Body
chr1	33139216	33139790	NM_001135255	Gene_Body
chr1	33143123	33143897	NM_001135255	Gene_Body
chr1	33144210	33145272	NM_001135255	Gene_Body
chr1	33146514	33147588	NM_001135255	Gene_Body
chr1	33149078	33150083	NM_001135255	Gene_Body
chr1	33151507	33153429	NM_001135255	Gene_Body
chr1	33154091	33154720	NM_030786	Gene_Body
chr1	33168346	33169113	NM_030786	Promoter
chr1	33219130	33220567	NM_020888	Gene_Body
chr1	33237908	33241528	NM_001198973	Gene_Body
chr1	33242177	33242847	NM_003680	Gene_Body
chr1	33281086	33284588	NM_022753	Promoter
chr1	33430136	33431067	NM_153341	Promoter
chr1	33457995	33458656	N/A	Intergenic
chr1	33462473	33463726	N/A	Intergenic
chr1	33466118	33466596	N/A	Intergenic
chr1	33472649	33473424	N/A	Intergenic
chr1	33473840	33474555	NM_013411	Gene_Body
chr1	33480173	33480638	NM_013411	Gene_Body
chr1	33480798	33482289	NM_013411	Gene_Body
chr1	33482649	33483681	NM_013411	Gene_Body
chr1	33490839	33491404	NM_013411	Gene_Body
chr1	33492317	33493061	NM_013411	Gene_Body
chr1	33493683	33494342	NM_013411	Gene_Body
chr1	33501976	33503153	NM_013411	Promoter
chr1	33546288	33547269	NM_052998	Promoter
chr1	33591410	33593812	N/A	Intergenic
chr1	33646325	33647057	NM_018207	Promoter
chr1	33647176	33647821	NM_018207	Promoter
chr1	33722322	33723026	NM_152493	Promoter
chr1	33815243	33816253	NM_004427	Promoter
chr1	33937677	33938816	NM_145238	Promoter
chr1	35317994	35318871	NM_001164825	Gene_Body
chr1	35324063	35325726	NM_138428	Promoter
chr1	35450383	35451448	NM_001195156	Promoter
chr1	35496249	35497918	NM_007167	Promoter
chr1	35544356	35545972	NM_024772	Promoter
chr1	35637871	35644928	N/A	Intergenic
chr1	35644993	35653472	NM_005066	Gene_Body
chr1	35653481	35659863	NM_005066	Promoter
chr1	35733952	35734972	NM_005095	Promoter
chr1	36021292	36022002	NM_001014841	Promoter
chr1	36022258	36024002	NM_001014841	Promoter
chr1	36026018	36026595	NM_001014841	Gene_Body
chr1	36029860	36030755	NM_001014841	Gene_Body
chr1	36032512	36033265	N/A	Intergenic
chr1	36061869	36062464	N/A	Intergenic
chr1	36062525	36063198	N/A	Intergenic
chr1	36106478	36107980	NM_002794	Promoter
chr1	36183296	36185293	NM_152374	Promoter
chr1	36200387	36200795	NM_001190481	Gene_Body
chr1	36234733	36236068	NM_001190481	Promoter
chr1	36273024	36273985	NM_017629	Promoter
chr1	36348473	36349607	NM_012199	Promoter
chr1	36395516	36397512	NM_177422	Promoter
chr1	36455114	36455696	NM_177422	Gene_Body
chr1	36554117	36555518	NM_017825	Promoter
chr1	36556336	36557309	NM_017825	Gene_Body
chr1	36560387	36561627	NM_005202	Gene_Body
chr1	36601027	36602067	N/A	Intergenic
chr1	36611035	36611573	NM_001270896	Gene_Body
chr1	36613291	36613768	NM_001270896	Promoter
chr1	36613996	36615251	NM_001270896	Promoter
chr1	36616146	36617145	NM_001270896	Promoter
chr1	36620463	36621044	NM_018067	Promoter
chr1	36621069	36622848	NM_018067	Promoter
chr1	36625575	36627204	NM_018067	Gene_Body
chr1	36647272	36648930	N/A	Intergenic
chr1	36689121	36691071	NM_005119	Promoter
chr1	36691156	36692073	NM_005119	Promoter
chr1	36693004	36693543	NM_005119	Gene_Body
chr1	36693925	36694539	NM_005119	Gene_Body
chr1	36729277	36729913	NM_005119	Gene_Body
chr1	36762377	36763027	NM_005119	Gene_Body
chr1	36770754	36773151	NM_001162530	Promoter
chr1	36786472	36787325	NM_001162530	Gene_Body
chr1	36851105	36852677	NM_032017	Promoter
chr1	36862819	36863961	NM_032881	Promoter
chr1	36915695	36917008	NM_145047	Promoter
chr1	36918848	36921296	N/A	Intergenic
chr1	36929549	36931394	NM_031280	Promoter
chr1	37939670	37941542	NM_025079	Promoter
chr1	37950230	37951423	N/A	Intergenic
chr1	37963477	37963964	NM_022756	Gene_Body
chr1	37979493	37980934	NM_022756	Promoter
chr1	38008415	38008983	NM_024700	Gene_Body
chr1	38019015	38020322	NM_024700	Promoter
chr1	38021970	38022568	NM_003462	Promoter
chr1	38026857	38027242	NM_003462	Gene_Body
chr1	38029724	38030432	NM_003462	Gene_Body
chr1	38060924	38061999	NM_013285	Promoter
chr1	38146156	38147097	N/A	Intergenic
chr1	38148623	38149838	NM_017850	Gene_Body
chr1	38151119	38151650	NM_017850	Gene_Body
chr1	38155256	38156968	NM_017850	Promoter
chr1	38157341	38158848	NM_017850	Promoter
chr1	38175624	38177588	N/A	Intergenic
chr1	38259471	38260186	NM_152496	Promoter
chr1	38265977	38269251	NM_152496	Gene_Body
chr1	38269366	38269817	NM_024640	Gene_Body
chr1	38269819	38270952	NM_024640	Gene_Body
chr1	38271044	38271647	NM_024640	Gene_Body
chr1	38271861	38274959	NM_001142726	Promoter
chr1	38275776	38276414	NM_005955	Gene_Body
chr1	38324759	38326368	NM_005955	Promoter
chr1	38396820	38398035	NM_005540	Gene_Body
chr1	38412140	38412968	NM_005540	Promoter
chr1	38421627	38422461	N/A	Intergenic
chr1	38454008	38454584	NM_006802	Promoter
chr1	38454602	38456538	NM_006802	Promoter
chr1	38458526	38458977	N/A	Intergenic
chr1	38477705	38479111	NM_016037	Promoter
chr1	38493288	38494508	N/A	Intergenic
chr1	38494575	38495613	N/A	Intergenic
chr1	39324760	39326106	NM_022157	Promoter
chr1	39337921	39339838	NM_012333	Promoter
chr1	39455818	39456404	NM_024595	Promoter
chr1	39456526	39457512	NM_024595	Promoter
chr1	39471692	39473660	NM_024595	Gene_Body
chr1	39473765	39475227	N/A	Intergenic
chr1	39491550	39493127	NM_004552	Promoter
chr1	39570338	39572406	NM_012090	Gene_Body
chr1	39670270	39670752	NM_012090	Gene_Body
chr1	39733734	39734725	NM_012090	Gene_Body
chr1	39874307	39874953	NM_015038	Promoter
chr1	40023364	40024008	NR_003929	Promoter
chr1	40024314	40026613	NR_003929	Promoter
chr1	40029527	40030476	NM_003819	Gene_Body
chr1	40030688	40031483	NM_003819	Gene_Body
chr1	40033347	40033854	NM_003819	Gene_Body
chr1	40033898	40034408	NM_003819	Gene_Body
chr1	40034503	40035037	NM_003819	Gene_Body
chr1	40035493	40036002	NM_003819	Gene_Body
chr1	40038755	40042928	NM_003819	Promoter
chr1	40104862	40105896	NM_014571	Promoter
chr1	40123576	40124162	N/A	Intergenic
chr1	40203839	40205790	NR_036544	Promoter
chr1	40220760	40221361	NR_036544	Gene_Body
chr1	40254514	40255254	NM_001720	Promoter
chr1	40264656	40265452	N/A	Intergenic
chr1	40346149	40346713	NM_017646	Gene_Body
chr1	40347409	40349487	NM_017646	Promoter
chr1	40362871	40363720	NM_001033082	Gene_Body
chr1	40420484	40421035	NM_001136493	Promoter
chr1	40504833	40505394	NM_001105530	Promoter
chr1	40505535	40506786	NM_001105530	Promoter
chr1	40538235	40539194	NM_001105530	Gene_Body
chr1	40539251	40539864	NM_000310	Gene_Body
chr1	40540037	40541243	NM_000310	Gene_Body
chr1	40542258	40542721	NM_000310	Gene_Body
chr1	40543834	40544422	NM_000310	Gene_Body
chr1	40562482	40563544	NM_000310	Promoter
chr1	40625729	40627651	NM_012421	Promoter
chr1	40707142	40707618	N/A	Intergenic
chr1	40723075	40724182	NM_005857	Promoter
chr1	40760990	40761581	N/A	Intergenic
chr1	40839243	40839828	NM_022733	Promoter
chr1	40839898	40840508	NM_022733	Promoter
chr1	40915214	40916264	NM_023070	Promoter
chr1	40942566	40943529	NM_198494	Promoter
chr1	40973939	40975089	NM_022774	Promoter
chr1	40996029	40997867	NM_152373	Promoter
chr1	41014511	41015125	N/A	Intergenic
chr1	41130966	41131702	NM_014747	Promoter
chr1	41149660	41150875	N/A	Intergenic
chr1	41151002	41151691	N/A	Intergenic
chr1	41151732	41152500	N/A	Intergenic
chr1	41153799	41155113	NR_024567	Gene_Body
chr1	41155763	41158942	NM_001142588	Promoter
chr1	41174292	41175573	NM_001142588	Gene_Body
chr1	41327678	41328441	N/A	Intergenic
chr1	41444820	41447077	NM_001905	Promoter
chr1	41447336	41448188	NM_001905	Gene_Body
chr1	41462945	41463536	NM_001905	Gene_Body
chr1	41464000	41464556	NM_001905	Gene_Body
chr1	41470677	41471707	NM_001905	Gene_Body
chr1	41472121	41472649	NM_001905	Gene_Body
chr1	41477348	41477731	NM_001905	Gene_Body
chr1	41479063	41479757	NR_037868	Promoter
chr1	41481242	41482439	NR_037868	Promoter
chr1	41482672	41484934	NR_037868	Gene_Body
chr1	41485095	41489969	NM_001168247	Promoter
chr1	41491645	41492667	NR_037868	Gene_Body
chr1	41498922	41499480	NR_037868	Gene_Body
chr1	41510105	41510629	NM_001172221	Gene_Body
chr1	41705632	41706182	NM_001172220	Gene_Body
chr1	41706980	41707891	NM_001172220	Promoter
chr1	41707977	41708635	NM_001172220	Promoter
chr1	41961607	41962548	N/A	Intergenic
chr1	42344312	42344804	NM_001127714	Gene_Body
chr1	42385290	42386145	NM_001127714	Promoter
chr1	42501459	42502188	NR_038261	Promoter
chr1	42800309	42801852	NM_014947	Promoter
chr1	42921543	42923442	NM_001287506	Promoter
chr1	42926519	42927365	NM_001287506	Gene_Body
chr1	42928193	42929308	NM_001287511	Gene_Body
chr1	43123349	43125166	NM_006347	Promoter
chr1	43143933	43144594	N/A	Intergenic
chr1	43145593	43146365	N/A	Intergenic
chr1	43146711	43149357	NM_004559	Promoter
chr1	43149534	43150121	NM_004559	Promoter
chr1	43150139	43150769	NM_004559	Gene_Body
chr1	43152933	43154211	NM_004559	Gene_Body
chr1	43156329	43156867	NM_004559	Gene_Body
chr1	43157784	43158311	NM_004559	Gene_Body
chr1	43160340	43160835	NM_004559	Gene_Body
chr1	43166097	43166910	NM_004559	Gene_Body
chr1	43168065	43168582	N/A	Intergenic
chr1	43168782	43173005	N/A	Intergenic
chr1	43211402	43212021	NM_001243246	Gene_Body
chr1	43232119	43233514	NM_024097	Promoter
chr1	43251546	43252093	N/A	Intergenic
chr1	43254026	43254647	NM_001242750	Promoter
chr1	43282113	43283444	NM_001017922	Promoter
chr1	43311620	43313021	NM_001242739	Promoter
chr1	43313348	43313853	NM_001242739	Promoter
chr1	43315436	43316027	NM_001242739	Gene_Body
chr1	43316111	43316669	NM_001242739	Gene_Body
chr1	43317308	43318872	NM_001242739	Gene_Body
chr1	43318981	43320203	N/A	Intergenic
chr1	43320670	43321220	N/A	Intergenic
chr1	43389593	43392068	NM_006516	Gene_Body
chr1	43423640	43424186	NR_033967	Promoter
chr1	43424208	43425380	NR_033967	Promoter
chr1	43585523	43586514	N/A	Intergenic
chr1	43637510	43638179	NM_001167965	Promoter
chr1	43672251	43673709	NM_001167965	Gene_Body
chr1	43813972	43815276	NM_005373	Gene_Body
chr1	43821692	43822235	N/A	Intergenic
chr1	43823252	43825754	NM_001255	Promoter
chr1	43826454	43830125	NM_001256401	Gene_Body
chr1	43832696	43834962	NM_001256401	Promoter
chr1	43854848	43856107	NM_015284	Promoter
chr1	43911755	43912519	NM_015284	Gene_Body
chr1	43915938	43916478	NM_015284	Gene_Body
chr1	43918578	43920251	NM_001190880	Promoter
chr1	43996236	43997016	NM_002840	Promoter
chr1	44114539	44116734	NM_014663	Promoter
chr1	44128043	44128564	NM_014663	Gene_Body
chr1	44131609	44132304	NM_014663	Gene_Body
chr1	44136385	44137209	NM_014663	Gene_Body
chr1	44170727	44173881	NR_073016	Promoter
chr1	44411859	44414010	NM_014652	Promoter
chr1	44416934	44417471	NM_014652	Gene_Body
chr1	44434973	44435978	NM_001384	Promoter
chr1	44438765	44442937	NM_004047	Promoter
chr1	44443120	44443920	NM_003780	Promoter
chr1	44444022	44445093	NM_003780	Promoter
chr1	44454661	44456267	NM_152499	Promoter
chr1	44456385	44457786	NM_152499	Promoter
chr1	44495392	44496050	NR_048549	Promoter
chr1	44496058	44496657	NR_048549	Promoter
chr1	44496911	44497701	NR_048549	Promoter
chr1	44678688	44679870	NM_001034023	Promoter
chr1	44682149	44683891	NM_001034023	Gene_Body
chr1	44687257	44687939	NM_024066	Gene_Body
chr1	44687956	44688512	NM_024066	Gene_Body
chr1	44703426	44704013	NM_024066	Gene_Body
chr1	44753271	44753799	NM_024066	Gene_Body
chr1	44819694	44821360	NM_024066	Promoter
chr1	44870539	44871206	NM_018150	Promoter
chr1	45095967	45099174	NM_018150	Gene_Body
chr1	45100269	45100934	NM_018150	Gene_Body
chr1	45102185	45102857	NM_018150	Gene_Body
chr1	45108099	45108669	NM_018150	Gene_Body
chr1	45118078	45119132	N/A	Intergenic
chr1	45186182	45188388	NM_001145636	Gene_Body
chr1	45195654	45197560	N/A	Intergenic
chr1	45204637	45206289	NM_006845	Promoter
chr1	45208266	45209450	NM_006845	Gene_Body
chr1	45225580	45226128	NM_006845	Gene_Body
chr1	45232116	45232694	NM_006845	Gene_Body
chr1	45233022	45235471	NM_006845	Gene_Body
chr1	45238689	45239865	NM_001012	Promoter
chr1	45239926	45249075	NM_001012	Promoter
chr1	45249182	45250023	NM_153274	Gene_Body
chr1	45251778	45252417	NM_153274	Promoter
chr1	45258921	45259489	N/A	Intergenic
chr1	45264962	45266275	NM_004073	Promoter
chr1	45272733	45274629	NM_001136537	Promoter
chr1	45284514	45286268	NM_001166292	Gene_Body
chr1	45308551	45309023	NM_001166292	Promoter
chr1	45451868	45452717	NM_020365	Promoter
chr1	45476759	45477543	NM_000374	Promoter
chr1	45477560	45478877	NM_000374	Promoter
chr1	45481478	45482907	NM_020883	Gene_Body
chr1	45768809	45771014	NR_024270	Promoter
chr1	45791162	45791849	NM_032756	Promoter
chr1	45803466	45804310	NM_025077	Promoter
chr1	45804358	45807339	NM_025077	Promoter
chr1	45808303	45808933	NM_025077	Gene_Body
chr1	45809337	45812727	NM_025077	Gene_Body
chr1	45956077	45957489	NM_007170	Promoter
chr1	45965431	45966531	NM_015506	Promoter
chr1	45973432	45977549	NM_002574	Gene_Body
chr1	45977759	45979219	NM_002574	Gene_Body
chr1	45981849	45982615	NM_002574	Gene_Body
chr1	45984352	45985660	NM_002574	Gene_Body
chr1	45986201	45988059	NM_002574	Promoter
chr1	46015653	46017244	NM_001202413	Promoter
chr1	46018441	46019467	NM_001202413	Gene_Body
chr1	46020424	46020945	NM_001202413	Gene_Body
chr1	46036273	46037694	N/A	Intergenic
chr1	46048832	46050907	NM_001195193	Promoter
chr1	46059981	46060747	NM_001195193	Gene_Body
chr1	46076119	46076965	NM_001195193	Gene_Body
chr1	46078155	46079043	NM_001195193	Gene_Body
chr1	46080556	46081319	NM_001195193	Gene_Body
chr1	46082848	46084570	NM_001195193	Gene_Body
chr1	46084870	46087169	NM_001190182	Gene_Body
chr1	46087177	46088044	NM_001190182	Gene_Body
chr1	46088685	46089706	NM_001190182	Promoter
chr1	46123931	46124715	NM_021639	Gene_Body
chr1	46151638	46155107	NM_016486	Promoter
chr1	46157493	46158233	NM_016486	Gene_Body
chr1	46160065	46161559	NM_016486	Gene_Body
chr1	46161793	46163293	NM_001145349	Gene_Body
chr1	46216008	46217052	NM_005897	Promoter
chr1	46268389	46269817	NM_015112	Promoter
chr1	46493098	46493904	NM_015112	Gene_Body
chr1	46501626	46503900	NM_015112	Gene_Body
chr1	46505808	46506531	NM_001114172	Gene_Body
chr1	46559071	46559909	NM_001114172	Gene_Body
chr1	46596988	46598597	NM_001114172	Promoter
chr1	46598696	46599608	NM_001114172	Promoter
chr1	46663681	46664814	NM_017739	Promoter
chr1	46668900	46669441	NM_001013615	Promoter
chr1	46712424	46715048	NM_001142548	Promoter
chr1	46715390	46716449	NM_001142548	Gene_Body
chr1	46716505	46717614	NM_001142548	Gene_Body
chr1	46728518	46729041	NM_001142548	Gene_Body
chr1	46738576	46739257	NM_001142548	Gene_Body
chr1	46740102	46750090	NM_001142548	Gene_Body
chr1	46750834	46756495	NM_006369	Gene_Body
chr1	46756727	46757315	NM_006369	Gene_Body
chr1	46757363	46757885	NM_006369	Gene_Body
chr1	46757924	46762886	NM_006369	Gene_Body
chr1	46763518	46764114	NM_006369	Gene_Body
chr1	46766260	46770531	NM_006004	Promoter
chr1	46771429	46771985	NM_006004	Gene_Body
chr1	46778351	46778867	NM_006004	Gene_Body
chr1	46778962	46780088	NM_006004	Gene_Body
chr1	46780514	46781377	NM_006004	Gene_Body
chr1	46782849	46784529	N/A	Intergenic
chr1	46804949	46806915	NM_001256127	Promoter
chr1	46872041	46872594	NM_001441	Gene_Body
chr1	46907907	46908776	NR_045483	Gene_Body
chr1	46955135	46955650	N/A	Intergenic
chr1	47069378	47070672	NM_001135553	Promoter
chr1	47082214	47082864	NM_201403	Promoter
chr1	47133305	47134606	NM_022745	Promoter
chr1	47184279	47185302	NM_014774	Promoter
chr1	47644343	47645483	N/A	Intergenic
chr1	47722936	47723357	NM_001282939	Gene_Body
chr1	47776279	47777163	NM_001282939	Gene_Body
chr1	47779053	47781096	NM_001282939	Promoter
chr1	47798924	47800785	NR_046394	Promoter
chr1	47900428	47901039	NM_004474	Promoter
chr1	47901888	47902665	NM_004474	Promoter
chr1	47902793	47904010	NM_004474	Promoter
chr1	47905817	47906418	NM_004474	Gene_Body
chr1	47973533	47974314	N/A	Intergenic
chr1	48937674	48938687	NM_001286239	Promoter
chr1	51283068	51283670	NM_007051	Gene_Body
chr1	51367499	51368201	NM_007051	Gene_Body
chr1	51424811	51426600	NM_007051	Promoter
chr1	51432539	51436433	NM_001262	Promoter
chr1	51437530	51438165	NM_001262	Gene_Body
chr1	51439110	51440152	NM_001262	Gene_Body
chr1	51441190	51445128	N/A	Intergenic
chr1	51701601	51702557	NM_014372	Promoter
chr1	51703482	51704086	NM_014372	Gene_Body
chr1	51762094	51763102	NM_001080494	Gene_Body
chr1	51796183	51797364	NM_001144832	Gene_Body
chr1	51983370	51985297	NM_001981	Promoter
chr1	52082455	52083326	NM_148908	Promoter
chr1	52194339	52195963	NM_148904	Promoter
chr1	52252899	52253626	NM_148904	Gene_Body
chr1	52255478	52256813	NM_001101662	Gene_Body
chr1	52257180	52259802	NM_001101662	Gene_Body
chr1	52342330	52342852	NM_001242361	Promoter
chr1	52343262	52345850	NM_001101662	Promoter
chr1	52455987	52456507	NM_002867	Promoter
chr1	52496762	52497556	NM_015913	Gene_Body
chr1	52498412	52499890	NM_138417	Promoter
chr1	52520539	52523147	NM_001243767	Promoter
chr1	52523682	52524888	NM_001243767	Gene_Body
chr1	52558665	52559446	N/A	Intergenic
chr1	52559948	52560792	N/A	Intergenic
chr1	52607259	52608325	NM_007324	Promoter
chr1	52813552	52814134	N/A	Intergenic
chr1	52814264	52815927	N/A	Intergenic
chr1	52815994	52817840	NM_032449	Gene_Body
chr1	52818983	52819436	NM_032449	Gene_Body
chr1	52821689	52822456	NM_032449	Gene_Body
chr1	52823092	52823824	NM_032449	Gene_Body
chr1	52830737	52832353	NM_032449	Promoter
chr1	52869498	52870783	NM_032864	Promoter
chr1	52883092	52883631	NM_032864	Gene_Body
chr1	52883764	52884473	NM_032864	Gene_Body
chr1	52885040	52886024	N/A	Intergenic
chr1	52887620	52888290	N/A	Intergenic
chr1	53018094	53019764	NM_015269	Promoter
chr1	53150085	53150758	N/A	Intergenic
chr1	53152482	53153114	NM_023077	Gene_Body
chr1	53163539	53164684	NM_023077	Promoter
chr1	53168421	53169448	N/A	Intergenic
chr1	53191735	53192633	NM_024646	Promoter
chr1	53307960	53310119	NM_001004339	Promoter
chr1	53365829	53366661	NM_018281	Gene_Body
chr1	53370807	53371420	NM_018281	Gene_Body
chr1	53387110	53387762	NM_018281	Promoter
chr1	53392610	53393408	NM_002979	Promoter
chr1	53661817	53664380	NM_000098	Promoter
chr1	53678890	53679359	NM_000098	Gene_Body
chr1	53684633	53687519	NM_017887	Promoter
chr1	53690793	53692336	N/A	Intergenic
chr1	53703411	53704845	NR_038953	Promoter
chr1	53704851	53705402	NR_038953	Promoter
chr1	53791402	53792715	NM_004631	Promoter
chr1	53793694	53794349	NM_004631	Promoter
chr1	54288980	54289415	NM_001168551	Gene_Body
chr1	54302641	54304573	NM_001168551	Promoter
chr1	54354945	54355922	NM_018982	Promoter
chr1	54407916	54408808	NM_016126	Gene_Body
chr1	54410160	54411490	NM_001256409	Promoter
chr1	54411616	54412318	NM_001256409	Promoter
chr1	54517929	54520060	NM_153035	Promoter
chr1	54665184	54666477	NM_016491	Promoter
chr1	54684680	54685442	N/A	Intergenic
chr1	54685737	54686128	N/A	Intergenic
chr1	54687163	54688501	N/A	Intergenic
chr1	54690977	54691859	NM_018070	Gene_Body
chr1	54862716	54863322	NM_018070	Gene_Body
chr1	54868382	54868898	NM_018070	Gene_Body
chr1	54871865	54872529	NM_018070	Promoter
chr1	54872841	54873716	NM_018070	Promoter
chr1	55007748	55008661	N/A	Intergenic
chr1	55181098	55182070	NM_004623	Promoter
chr1	55192245	55192771	NM_004623	Gene_Body
chr1	55193325	55193996	NM_004623	Gene_Body
chr1	55227960	55228855	NM_152268	Promoter
chr1	55228895	55230697	NM_152268	Promoter
chr1	55240692	55241263	N/A	Intergenic
chr1	55310840	55311704	N/A	Intergenic
chr1	55312769	55313365	N/A	Intergenic
chr1	55351897	55353609	NM_014762	Promoter
chr1	55679951	55682308	NR_038320	Promoter
chr1	57044714	57045447	NM_003713	Promoter
chr1	57110472	57111539	NM_006252	Promoter
chr1	59011412	59012170	NM_145243	Promoter
chr1	59012187	59012831	NM_145243	Promoter
chr1	59118142	59118820	N/A	Intergenic
chr1	59165019	59166255	NM_001085487	Promoter
chr1	59244506	59251393	NR_034015	Promoter
chr1	59280843	59282471	NR_034015	Gene_Body
chr1	59369240	59370166	N/A	Intergenic
chr1	59761676	59763388	NM_001113411	Promoter
chr1	60279478	60280286	NM_015888	Promoter
chr1	60391998	60392605	NM_000775	Promoter
chr1	61515550	61516433	N/A	Intergenic
chr1	61542203	61544320	NM_001145511	Promoter
chr1	61548142	61548453	NM_001145512	Promoter
chr1	61803711	61804263	NM_001145511	Gene_Body
chr1	62189687	62191431	NM_032027	Promoter
chr1	62207460	62208599	NM_176877	Promoter
chr1	62208640	62209330	NM_176877	Promoter
chr1	62587765	62588472	NM_176877	Gene_Body
chr1	62900360	62904541	NM_003368	Promoter
chr1	62914282	62914865	NM_003368	Gene_Body
chr1	62915923	62916869	NM_003368	Gene_Body
chr1	62918091	62919214	N/A	Intergenic
chr1	62919547	62920685	NM_033407	Gene_Body
chr1	62922273	62923184	NM_033407	Gene_Body
chr1	63153227	63154597	NM_033407	Promoter
chr1	63249184	63250431	NM_178221	Promoter
chr1	63266154	63266878	NM_178221	Gene_Body
chr1	63782730	63783769	NR_038252	Promoter
chr1	63787987	63788630	NM_012183	Promoter
chr1	63789113	63789607	NM_012183	Promoter
chr1	63832596	63834485	NM_013339	Promoter
chr1	63834551	63835152	NM_013339	Promoter
chr1	63988269	63989685	NM_032437	Promoter
chr1	64058644	64059697	NM_001172819	Promoter
chr1	64239358	64240073	NM_005012	Promoter
chr1	64935523	64936296	NM_020925	Promoter
chr1	65210039	65211239	NM_018211	Promoter
chr1	65297462	65298010	NM_018211	Gene_Body
chr1	65431661	65432548	NM_002227	Promoter
chr1	65466783	65467305	N/A	Intergenic
chr1	65468079	65469015	N/A	Intergenic
chr1	65532150	65532745	N/A	Intergenic
chr1	65533255	65534167	N/A	Intergenic
chr1	65614230	65614980	NM_203464	Promoter
chr1	65719612	65720642	N/A	Intergenic
chr1	65721174	65721712	N/A	Intergenic
chr1	65730215	65730798	NM_014787	Promoter
chr1	65731223	65731741	NM_014787	Promoter
chr1	65885985	65886848	NM_002303	Promoter
chr1	66797384	66798369	NM_001037339	Promoter
chr1	67389777	67392104	NM_001146112	Promoter
chr1	67395419	67396595	NM_001077704	Promoter
chr1	67432806	67433528	NM_001146112	Gene_Body
chr1	67455652	67458463	N/A	Intergenic
chr1	67518617	67520412	NM_015139	Promoter
chr1	67865382	67865888	N/A	Intergenic
chr1	67866009	67869571	N/A	Intergenic
chr1	67869626	67872429	N/A	Intergenic
chr1	67872445	67878174	NM_015640	Gene_Body
chr1	67882921	67884029	NM_015640	Gene_Body
chr1	67884488	67885187	NM_015640	Gene_Body
chr1	67887101	67887903	NM_015640	Gene_Body
chr1	67889784	67891737	NM_015640	Gene_Body
chr1	67892868	67897338	NM_015640	Promoter
chr1	68150358	68153000	NM_001199742	Promoter
chr1	68153011	68153816	NM_001199742	Gene_Body
chr1	68154386	68156018	N/A	Intergenic
chr1	68298300	68298824	NR_040077	Promoter
chr1	68298874	68299429	NR_040077	Promoter
chr1	68696395	68698632	NM_001193334	Promoter
chr1	68759302	68760039	N/A	Intergenic
chr1	68957794	68958817	NM_001114120	Gene_Body
chr1	68960290	68963495	NM_001114120	Promoter
chr1	70032647	70034345	N/A	Intergenic
chr1	70034931	70035799	N/A	Intergenic
chr1	70064466	70065000	N/A	Intergenic
chr1	70670600	70671893	NM_001190987	Promoter
chr1	70686472	70688045	NM_001190987	Gene_Body
chr1	70688800	70689931	NM_001190987	Gene_Body
chr1	70690279	70691492	NM_001190987	Gene_Body
chr1	70691854	70692696	NM_001190987	Gene_Body
chr1	70698044	70698544	NM_001190987	Gene_Body
chr1	70702366	70702918	NM_001190987	Gene_Body
chr1	70718297	70720007	N/A	Intergenic
chr1	70819828	70821104	NM_001031693	Promoter
chr1	70876225	70877439	NM_001902	Promoter
chr1	71519964	71521935	NR_038420	Gene_Body
chr1	71539363	71539973	NM_203350	Gene_Body
chr1	71546430	71547868	NR_046217	Promoter
chr1	74663271	74664451	NM_001199327	Promoter
chr1	75198440	75199826	NM_001162916	Promoter
chr1	75841409	75842392	NM_152697	Gene_Body
chr1	76189418	76190926	NM_001286043	Promoter
chr1	76250643	76254150	NR_073562	Promoter
chr1	76254250	76257518	NR_073562	Gene_Body
chr1	76257788	76259669	NR_073562	Gene_Body
chr1	76259685	76260328	NR_073562	Gene_Body
chr1	76260555	76263472	NM_002440	Promoter
chr1	76263661	76264170	NM_002440	Promoter
chr1	76264692	76265325	NM_002440	Gene_Body
chr1	76539791	76540746	NM_001160011	Promoter
chr1	77684479	77685564	NM_005482	Promoter
chr1	77687582	77688189	N/A	Intergenic
chr1	78026391	78026912	N/A	Intergenic
chr1	78147464	78149748	NM_015534	Promoter
chr1	78224788	78225853	NM_201624	Promoter
chr1	78245067	78245659	NM_198549	Promoter
chr1	78353744	78354796	NM_001172309	Promoter
chr1	78402721	78403235	NM_001172309	Gene_Body
chr1	78404195	78405983	NM_001172309	Gene_Body
chr1	78406189	78408449	NM_001172309	Gene_Body
chr1	78410947	78411630	N/A	Intergenic
chr1	78412466	78413893	NM_003902	Gene_Body
chr1	78416548	78417395	NM_003902	Gene_Body
chr1	78419786	78420416	NM_003902	Gene_Body
chr1	78421493	78421959	NM_003902	Gene_Body
chr1	78432069	78432586	NM_003902	Gene_Body
chr1	78439418	78440578	NM_003902	Gene_Body
chr1	78443197	78446406	NM_003902	Promoter
chr1	78448853	78449704	N/A	Intergenic
chr1	78469224	78471188	NM_007034	Promoter
chr1	82265664	82267658	NM_012302	Promoter
chr1	82267680	82269204	NM_012302	Gene_Body
chr1	82460618	82461297	N/A	Intergenic
chr1	83647614	83648619	N/A	Intergenic
chr1	84542714	84544292	NM_002731	Promoter
chr1	84763796	84765318	NM_001010971	Promoter
chr1	84944368	84945729	NM_025065	Promoter
chr1	84963316	84964004	NM_025065	Gene_Body
chr1	84967072	84967713	NM_005274	Gene_Body
chr1	84970688	84971344	NM_005274	Promoter
chr1	84971393	84972660	NM_005274	Promoter
chr1	84975700	84976214	N/A	Intergenic
chr1	85037888	85038825	NM_004388	Promoter
chr1	85038914	85040566	NM_004388	Promoter
chr1	85048697	85049534	N/A	Intergenic
chr1	85086103	85087048	N/A	Intergenic
chr1	85155716	85156892	NM_001166295	Promoter
chr1	85222009	85222655	N/A	Intergenic
chr1	85248093	85248605	N/A	Intergenic
chr1	85462586	85463102	NM_153259	Promoter
chr1	85612132	85612999	N/A	Intergenic
chr1	85665939	85668509	NM_032184	Promoter
chr1	85715314	85715968	NM_198077	Gene_Body
chr1	85724867	85725678	NM_198077	Promoter
chr1	85741410	85743171	NR_045484	Promoter
chr1	85930158	85931226	NM_012137	Promoter
chr1	86041945	86043286	NM_001134445	Promoter
chr1	86043912	86044519	NM_001134445	Promoter
chr1	86046110	86051296	NM_001554	Promoter
chr1	86173721	86174881	NM_001170670	Promoter
chr1	86861447	86862314	NM_001184766	Promoter
chr1	87169637	87171384	NM_001206653	Promoter
chr1	87325035	87325576	N/A	Intergenic
chr1	87378986	87380832	NM_001134492	Promoter
chr1	87793417	87795189	NM_006769	Promoter
chr1	87796862	87799035	NM_006769	Gene_Body
chr1	87800679	87801416	NM_006769	Gene_Body
chr1	88584113	88584588	N/A	Intergenic
chr1	89148456	89151633	NM_006256	Promoter
chr1	89356807	89357787	NM_001514	Promoter
chr1	89448254	89448759	NM_019610	Gene_Body
chr1	89455407	89455788	NM_019610	Gene_Body
chr1	89457699	89459321	NM_019610	Promoter
chr1	89883339	89883919	NR_003133	Gene_Body
chr1	89989638	89990932	NM_001134476	Promoter
chr1	90098346	90099146	NM_032270	Promoter
chr1	90286110	90286910	NM_001134479	Promoter
chr1	90308558	90309280	NM_001134479	Gene_Body
chr1	90460271	90461962	NM_182976	Promoter
chr1	90462928	90463640	NM_182975	Gene_Body
chr1	91316626	91317500	N/A	Intergenic
chr1	91474377	91474993	NM_201269	Gene_Body
chr1	91486466	91488382	NM_201269	Promoter
chr1	91852630	91853231	NM_001017975	Gene_Body
chr1	91869410	91871033	NM_001017975	Promoter
chr1	91965985	91968632	NM_001134420	Promoter
chr1	91974397	91975067	NM_001134420	Gene_Body
chr1	91991342	91991970	N/A	Intergenic
chr1	91999428	91999956	N/A	Intergenic
chr1	92351174	92352159	NM_001195683	Promoter
chr1	92495328	92496908	NM_173567	Promoter
chr1	92545190	92546752	NM_183242	Promoter
chr1	92763844	92765811	NM_024813	Promoter
chr1	92950621	92951925	NM_001127216	Promoter
chr1	93250120	93251409	NM_005665	Gene_Body
chr1	93297238	93304128	NM_000969	Promoter
chr1	93304153	93307210	NM_000969	Gene_Body
chr1	93307232	93310587	NM_000969	Gene_Body
chr1	93426782	93427412	NM_001252269	Promoter
chr1	93543604	93545385	NM_007358	Promoter
chr1	93615136	93615971	NR_030761	Gene_Body
chr1	93624517	93625100	NR_030761	Gene_Body
chr1	93644807	93647052	NM_206886	Promoter
chr1	93795871	93796565	NR_034089	Gene_Body
chr1	93810618	93812139	NM_001938	Promoter
chr1	93812285	93813568	NM_001938	Promoter
chr1	93912560	93914201	NM_017737	Promoter
chr1	94311377	94312517	NM_001261408	Promoter
chr1	94312628	94314049	NM_001261408	Promoter
chr1	94331847	94332624	N/A	Intergenic
chr1	94344051	94345945	NM_014597	Promoter
chr1	94374753	94375390	NM_002061	Promoter
chr1	94702857	94703565	NM_004815	Promoter
chr1	94713033	94713391	N/A	Intergenic
chr1	94882893	94884523	NM_001122674	Promoter
chr1	95006956	95007800	NM_001993	Promoter
chr1	95008251	95008802	NM_001993	Promoter
chr1	95200593	95201533	NR_104131	Gene_Body
chr1	95391796	95393456	NR_033998	Promoter
chr1	95537390	95539108	NM_144988	Promoter
chr1	95699020	95700278	NM_001278248	Promoter
chr1	97186588	97188462	NM_021190	Promoter
chr1	97218173	97218702	NM_021190	Gene_Body
chr1	97260871	97261670	NM_021190	Gene_Body
chr1	97272183	97272666	NM_021190	Gene_Body
chr1	97283666	97284380	N/A	Intergenic
chr1	97291946	97292441	N/A	Intergenic
chr1	98386319	98387452	NM_001160301	Promoter
chr1	98871028	98871689	N/A	Intergenic
chr1	99126629	99127632	NM_015976	Promoter
chr1	100231949	100232708	NM_001013660	Promoter
chr1	100314900	100316261	NM_000642	Promoter
chr1	100434924	100436127	NM_001271685	Promoter
chr1	100502360	100502980	NM_033055	Promoter
chr1	100503111	100504174	NM_033055	Promoter
chr1	100504201	100504799	NM_033055	Promoter
chr1	100545927	100547052	NM_033055	Gene_Body
chr1	100597840	100599248	NM_019083	Promoter
chr1	100615927	100616576	NM_019083	Gene_Body
chr1	100714468	100715793	NM_001918	Promoter
chr1	100731248	100732786	NM_001130841	Promoter
chr1	100734629	100735152	NM_001130841	Gene_Body
chr1	100816507	100817571	NM_033313	Promoter
chr1	100817747	100818516	NM_033313	Promoter
chr1	100828351	100828931	NM_033313	Gene_Body
chr1	101201687	101202495	NM_001078	Gene_Body
chr1	101359917	101362324	NM_001144884	Promoter
chr1	101489955	101492421	NR_109849	Promoter
chr1	104067956	104069113	NM_017619	Promoter
chr1	107598745	107600458	NM_018137	Promoter
chr1	107600651	107601181	NM_018137	Promoter
chr1	107603897	107604465	N/A	Intergenic
chr1	108741809	108743863	NM_013386	Promoter
chr1	109232554	109233248	N/A	Intergenic
chr1	109233392	109236475	NM_018061	Promoter
chr1	109242359	109243279	NM_018061	Gene_Body
chr1	109244159	109247425	NM_018061	Gene_Body
chr1	109288875	109290701	NM_007269	Promoter
chr1	109418970	109420172	NM_013296	Promoter
chr1	109440534	109440937	NM_013296	Gene_Body
chr1	109505317	109506683	NM_015127	Promoter
chr1	109584307	109585244	NM_014969	Promoter
chr1	109618203	109619736	NM_005645	Promoter
chr1	109632814	109634422	NM_020141	Promoter
chr1	109642298	109643989	N/A	Intergenic
chr1	109644243	109650792	NM_001122961	Gene_Body
chr1	109755863	109757483	NM_006513	Promoter
chr1	109782146	109782740	N/A	Intergenic
chr1	109782805	109783764	N/A	Intergenic
chr1	109806369	109806891	NM_001408	Gene_Body
chr1	109819629	109820475	N/A	Intergenic
chr1	109822854	109823421	NM_032636	Gene_Body
chr1	109825178	109826670	NM_032636	Promoter
chr1	109940643	109941385	NM_002959	Promoter
chr1	109942955	109943474	NM_001199773	Gene_Body
chr1	109956261	109956906	NM_001199773	Gene_Body
chr1	109965850	109966725	NM_001199773	Gene_Body
chr1	109967889	109968449	NM_001199773	Promoter
chr1	109968587	109969910	NM_001199773	Promoter
chr1	109988159	109989250	N/A	Intergenic
chr1	110026223	110027187	NM_153340	Promoter
chr1	110035697	110037356	NM_001134402	Promoter
chr1	110089998	110091851	NM_006496	Promoter
chr1	110161809	110163962	NM_004037	Promoter
chr1	110282501	110283284	NM_000849	Promoter
chr1	110419795	110420566	N/A	Intergenic
chr1	110453038	110453963	NM_000757	Promoter
chr1	110473651	110474148	N/A	Intergenic
chr1	110526971	110527921	NM_006621	Promoter
chr1	110576642	110578092	NM_033088	Promoter
chr1	110602373	110602993	N/A	Intergenic
chr1	110752092	110752937	NM_001039574	Promoter
chr1	110753107	110753890	NM_001039574	Promoter
chr1	110783217	110783920	N/A	Intergenic
chr1	110879845	110881829	NM_022768	Promoter
chr1	110881846	110885035	NM_022768	Promoter
chr1	110890667	110891372	N/A	Intergenic
chr1	110891792	110892284	N/A	Intergenic
chr1	110892358	110893389	N/A	Intergenic
chr1	110918567	110919399	NM_004696	Gene_Body
chr1	110922407	110922975	NM_004696	Gene_Body
chr1	110932673	110933216	NM_004696	Promoter
chr1	110933434	110934042	NM_004696	Promoter
chr1	110938510	110939070	N/A	Intergenic
chr1	110942033	110942653	N/A	Intergenic
chr1	110942763	110943387	N/A	Intergenic
chr1	110949476	110951126	NR_102697	Promoter
chr1	111505209	111507513	NM_018372	Promoter
chr1	111674591	111676418	NM_178454	Gene_Body
chr1	111680695	111681424	NM_006090	Promoter
chr1	111681469	111683583	NM_006090	Promoter
chr1	111731151	111731617	NM_024901	Gene_Body
chr1	111976493	111977149	N/A	Intergenic
chr1	111977380	111977851	N/A	Intergenic
chr1	111978474	111980103	N/A	Intergenic
chr1	111989823	111990550	NM_001688	Promoter
chr1	111991623	111992671	NM_001688	Promoter
chr1	112005155	112006128	N/A	Intergenic
chr1	112050157	112051011	NM_001081976	Gene_Body
chr1	112161877	112162961	NM_002884	Promoter
chr1	112281733	112282425	NR_038952	Promoter
chr1	112297644	112299599	NM_007204	Promoter
chr1	112302759	112303308	NM_007204	Gene_Body
chr1	112312675	112313275	N/A	Intergenic
chr1	112936760	112937364	NM_018704	Promoter
chr1	112937493	112939264	NM_018704	Promoter
chr1	113008541	113009085	NM_004185	Promoter
chr1	113147025	113147807	NM_138729	Gene_Body
chr1	113160514	113163579	NM_006135	Promoter
chr1	113216584	113218512	NM_001130079	Promoter
chr1	113242585	113244222	NM_001130079	Gene_Body
chr1	113244228	113245498	NM_175744	Gene_Body
chr1	113247218	113248434	NM_001042679	Promoter
chr1	113249226	113250400	NM_175744	Promoter
chr1	113392195	113393357	NR_103746	Promoter
chr1	113497505	113502309	NR_103744	Promoter
chr1	113511001	113512278	N/A	Intergenic
chr1	113513021	113514036	N/A	Intergenic
chr1	113615097	113616723	NM_014813	Promoter
chr1	113661851	113662316	NM_014813	Gene_Body
chr1	113932192	113933586	NM_001142782	Promoter
chr1	114301381	114302924	NM_006608	Promoter
chr1	114353955	114356277	NM_018364	Promoter
chr1	114446852	114448557	NM_022836	Promoter
chr1	114471496	114472661	NM_152696	Promoter
chr1	114888657	114889367	N/A	Intergenic
chr1	115051931	115052424	NM_015906	Promoter
chr1	115052812	115055220	NM_015906	Promoter
chr1	115106918	115107464	N/A	Intergenic
chr1	115108823	115109315	N/A	Intergenic
chr1	115123690	115125104	NM_005872	Promoter
chr1	115212510	115213385	NM_198459	Promoter
chr1	115258677	115259949	NM_002524	Promoter
chr1	115280403	115281550	NM_001130523	Gene_Body
chr1	115289040	115289587	NM_001130523	Gene_Body
chr1	115294031	115295415	NM_001130523	Gene_Body
chr1	115297167	115298728	NM_001130523	Gene_Body
chr1	115299464	115301099	NM_001130523	Promoter
chr1	115322660	115323951	NM_025073	Promoter
chr1	116184357	116185150	NM_001172412	Promoter
chr1	116379538	116380066	NM_005599	Gene_Body
chr1	116380071	116382653	NM_005599	Promoter
chr1	116383476	116384038	NM_005599	Promoter
chr1	116518286	116519712	NM_018420	Promoter
chr1	116915446	116916343	NM_000701	Promoter
chr1	116916421	116917812	NM_000701	Promoter
chr1	116946867	116947484	NM_000701	Gene_Body
chr1	116947694	116948465	NR_027646	Gene_Body
chr1	116948920	116949730	NR_027646	Gene_Body
chr1	116960520	116961793	NR_027646	Promoter
chr1	117112845	117114269	NM_001779	Promoter
chr1	117209918	117210779	NM_001542	Promoter
chr1	117421592	117422295	N/A	Intergenic
chr1	117452069	117453711	NM_020440	Promoter
chr1	117600810	117601268	N/A	Intergenic
chr1	117601657	117603530	NM_003594	Promoter
chr1	117648467	117648972	N/A	Intergenic
chr1	117656393	117656937	NM_001145635	Gene_Body
chr1	117663825	117665162	NM_001145635	Promoter
chr1	117900518	117901371	N/A	Intergenic
chr1	117909056	117910496	NM_006699	Promoter
chr1	118148161	118149198	NM_017709	Promoter
chr1	118319991	118320403	N/A	Intergenic
chr1	118471662	118472993	NM_006784	Promoter
chr1	118727686	118728636	NM_206996	Promoter
chr1	119682289	119685288	NM_201263	Promoter
chr1	119690041	119690580	N/A	Intergenic
chr1	120190280	120191971	NM_001080470	Promoter
chr1	120254269	120254929	NM_006623	Promoter
chr1	120255121	120256720	NM_006623	Promoter
chr1	120287316	120288409	N/A	Intergenic
chr1	120288586	120289177	N/A	Intergenic
chr1	120601451	120602561	NM_001200001	Gene_Body
chr1	120609625	120612785	NM_001200001	Promoter
chr1	120692793	120693911	N/A	Intergenic
chr1	120836314	120837253	N/A	Intergenic
chr1	120837501	120840051	NM_001100910	Promoter
chr1	120904262	120907252	NR_027337	Promoter
chr1	120907646	120908295	NR_027337	Gene_Body
chr1	120925125	120926124	N/A	Intergenic
chr1	121260498	121261624	NR_003955	Promoter
chr1	142705455	142706353	NR_046228	Gene_Body
chr1	142888833	142891644	N/A	Intergenic
chr1	143274766	143275509	N/A	Intergenic
chr1	143283016	143284222	N/A	Intergenic
chr1	143385534	143386642	N/A	Intergenic
chr1	143466879	143468099	N/A	Intergenic
chr1	143672381	143674225	N/A	Intergenic
chr1	143686765	143688225	NR_033189	Promoter
chr1	143742880	143743999	NR_027469	Promoter
chr1	143744060	143744719	NR_027469	Promoter
chr1	143911144	143913554	NM_001287385	Promoter
chr1	143913575	143916616	NM_001287385	Promoter
chr1	143917203	143917842	N/A	Intergenic
chr1	143941903	143942505	N/A	Intergenic
chr1	144310514	144311839	NR_024511	Gene_Body
chr1	144491033	144492173	NR_024584	Gene_Body
chr1	144519468	144520902	NR_024584	Promoter
chr1	144567261	144568622	NM_001278267	Gene_Body
chr1	144593022	144594852	NM_001278267	Gene_Body
chr1	144930530	144933298	NM_001002811	Promoter
chr1	145074313	145076774	NM_022359	Promoter
chr1	145091717	145093023	NM_001277444	Gene_Body
chr1	145095869	145097103	NM_004892	Promoter
chr1	145138873	145139605	NM_001277444	Gene_Body
chr1	145139684	145140073	NM_001277444	Gene_Body
chr1	145208378	145211326	NM_203458	Promoter
chr1	145219386	145220507	NM_203458	Gene_Body
chr1	145381946	145383739	NM_001039703	Gene_Body
chr1	145395467	145397172	NM_001039703	Gene_Body
chr1	145437883	145439878	NM_006472	Promoter
chr1	145439995	145441813	NM_006472	Gene_Body
chr1	145441901	145443739	NM_006472	Gene_Body
chr1	145454810	145455790	NM_001039703	Gene_Body
chr1	145469609	145471054	NM_001039888	Promoter
chr1	145474146	145474638	NM_001039888	Gene_Body
chr1	145476636	145477987	NM_153713	Promoter
chr1	145505501	145508153	NM_005105	Promoter
chr1	145508400	145509315	NM_005105	Promoter
chr1	145510311	145511178	NM_005105	Gene_Body
chr1	145511970	145512722	NM_005105	Gene_Body
chr1	145512887	145513403	NM_005105	Gene_Body
chr1	145515113	145516869	NM_003846	Promoter
chr1	145574870	145575585	NM_006099	Promoter
chr1	145575665	145576348	NM_006099	Promoter
chr1	145589163	145590447	NM_001012758	Promoter
chr1	145590501	145591803	NM_001012758	Promoter
chr1	145610401	145611685	NM_014455	Promoter
chr1	145616321	145617025	NM_014455	Gene_Body
chr1	145826209	145827651	NR_104217	Promoter
chr1	145968567	145970405	NR_104217	Gene_Body
chr1	146003697	146004572	NR_104217	Gene_Body
chr1	146082143	146083005	NM_183372	Promoter
chr1	146373191	146374166	NM_001278141	Promoter
chr1	146555254	146557247	N/A	Intergenic
chr1	146643395	146645016	NR_103870	Promoter
chr1	146713842	146715435	NM_001256338	Promoter
chr1	146989316	146989909	NR_038423	Promoter
chr1	147012533	147013990	NM_004326	Promoter
chr1	147070198	147071525	NM_004326	Gene_Body
chr1	147090627	147091109	NM_004326	Gene_Body
chr1	147141186	147143246	NM_016361	Promoter
chr1	147399835	147401161	NM_016334	Promoter
chr1	147510226	147512292	N/A	Intergenic
chr1	147623875	147624873	NM_183372	Promoter
chr1	147734789	147736799	NM_001037501	Gene_Body
chr1	147752335	147753197	NM_001037501	Gene_Body
chr1	147805908	147807821	NM_001037501	Gene_Body
chr1	147860020	147861784	NM_001037501	Gene_Body
chr1	147874328	147875643	NM_001037501	Gene_Body
chr1	147930966	147931879	NR_027468	Promoter
chr1	147993254	147994169	NM_001037501	Gene_Body
chr1	147994191	147995294	NM_001037501	Gene_Body
chr1	147999984	148000861	NM_001037501	Gene_Body
chr1	148176043	148176964	NM_001037501	Gene_Body
chr1	148240485	148243260	NM_001037501	Gene_Body
chr1	148246895	148248589	NM_001037501	Gene_Body
chr1	148526634	148527918	NR_104217	Gene_Body
chr1	148555359	148557095	NM_001170755	Promoter
chr1	148597633	148599333	NR_104217	Gene_Body
chr1	148603890	148605877	NR_104217	Gene_Body
chr1	148759816	148760855	NR_104217	Gene_Body
chr1	148760926	148761473	NR_104217	Gene_Body
chr1	148765900	148767918	NR_104217	Gene_Body
chr1	148927753	148928643	NR_027355	Promoter
chr1	148953885	148954442	NR_104217	Gene_Body
chr1	149214525	149216170	N/A	Intergenic
chr1	149222117	149225533	N/A	Intergenic
chr1	149294009	149294923	N/A	Intergenic
chr1	149379378	149379955	N/A	Intergenic
chr1	149398293	149399199	N/A	Intergenic
chr1	149399477	149400656	N/A	Intergenic
chr1	149513238	149515110	N/A	Intergenic
chr1	149575625	149576332	NR_046139	Promoter
chr1	149576567	149578203	NR_046139	Promoter
chr1	149605203	149606824	NR_046139	Gene_Body
chr1	149781873	149785712	NM_001161334	Promoter
chr1	149802732	149806922	N/A	Intergenic
chr1	149807933	149808673	N/A	Intergenic
chr1	149808700	149809885	N/A	Intergenic
chr1	149809966	149815640	N/A	Intergenic
chr1	149817928	149818627	N/A	Intergenic
chr1	149820128	149828893	N/A	Intergenic
chr1	149828899	149834351	N/A	Intergenic
chr1	149856109	149860546	NM_003528	Promoter
chr1	149870781	149872035	N/A	Intergenic
chr1	149873145	149873635	N/A	Intergenic
chr1	149874553	149875401	NM_001278719	Gene_Body
chr1	149889054	149889606	NM_014849	Promoter
chr1	149891889	149892498	N/A	Intergenic
chr1	149892828	149894119	N/A	Intergenic
chr1	149899038	149901229	NM_005850	Promoter
chr1	149910646	149911663	N/A	Intergenic
chr1	149981794	149983320	NM_020205	Promoter
chr1	150038610	150040232	NM_007259	Promoter
chr1	150121716	150122200	NM_016274	Promoter
chr1	150132613	150133391	N/A	Intergenic
chr1	150185517	150186534	N/A	Intergenic
chr1	150189612	150190327	N/A	Intergenic
chr1	150206586	150209442	NM_001280560	Promoter
chr1	150232136	150232940	NM_012113	Gene_Body
chr1	150235088	150236896	NM_012113	Gene_Body
chr1	150240837	150242165	NM_001243771	Promoter
chr1	150253693	150254854	NM_144697	Promoter
chr1	150265614	150267941	NM_031901	Promoter
chr1	150271757	150273020	NM_031901	Gene_Body
chr1	150273560	150274040	NM_031901	Gene_Body
chr1	150279052	150279703	NM_031901	Gene_Body
chr1	150280378	150283424	NM_031901	Gene_Body
chr1	150292940	150294546	NM_004698	Promoter
chr1	150300545	150301064	NM_004698	Gene_Body
chr1	150322940	150323445	NM_004698	Gene_Body
chr1	150327043	150327708	N/A	Intergenic
chr1	150332058	150332664	N/A	Intergenic
chr1	150335188	150338203	NM_015203	Promoter
chr1	150449925	150450406	N/A	Intergenic
chr1	150459473	150460522	NR_073514	Promoter
chr1	150481492	150481962	NM_004425	Promoter
chr1	150487756	150488891	NR_051960	Promoter
chr1	150533426	150535033	NR_104133	Gene_Body
chr1	150540331	150541098	NR_104133	Gene_Body
chr1	150542575	150543579	NR_104133	Gene_Body
chr1	150543915	150546654	NR_104133	Promoter
chr1	150547314	150548399	NR_104133	Promoter
chr1	150548969	150549711	NM_001197320	Gene_Body
chr1	150550415	150553425	NM_001197320	Promoter
chr1	150589512	150590327	N/A	Intergenic
chr1	150591219	150593316	N/A	Intergenic
chr1	150594028	150594991	NM_207042	Gene_Body
chr1	150601182	150602891	NM_207168	Promoter
chr1	150669053	150670345	NM_018178	Promoter
chr1	150848945	150849688	NM_178427	Promoter
chr1	150898176	150899654	NM_001243491	Promoter
chr1	150930185	150930928	NM_012432	Gene_Body
chr1	150934151	150935519	NM_012432	Gene_Body
chr1	150935884	150938064	NM_012432	Gene_Body
chr1	150940367	150941204	NM_022075	Gene_Body
chr1	150946687	150947756	NM_022075	Promoter
chr1	150978880	150979596	NM_021222	Promoter
chr1	150980400	150981779	NM_021222	Promoter
chr1	151021651	151023441	NM_017860	Promoter
chr1	151023572	151024614	NM_017860	Gene_Body
chr1	151031533	151032527	NM_006818	Promoter
chr1	151032562	151033434	NM_006818	Promoter
chr1	151041535	151042331	NM_144618	Promoter
chr1	151042356	151044122	NM_144618	Promoter
chr1	151118852	151119935	NM_030913	Promoter
chr1	151137315	151139123	NR_037937	Promoter
chr1	151142025	151142994	NM_013353	Gene_Body
chr1	151161853	151163705	NM_005997	Promoter
chr1	151167232	151167963	N/A	Intergenic
chr1	151168689	151169267	N/A	Intergenic
chr1	151170117	151172876	NM_001135637	Promoter
chr1	151190572	151191603	NM_001135637	Gene_Body
chr1	151194959	151195531	NM_001135637	Gene_Body
chr1	151206390	151207113	NM_001135637	Gene_Body
chr1	151224215	151224743	N/A	Intergenic
chr1	151226627	151227947	NM_002810	Promoter
chr1	151253197	151256479	NM_020832	Promoter
chr1	151256927	151257552	NM_020832	Gene_Body
chr1	151257798	151258525	NM_020832	Gene_Body
chr1	151259497	151260022	NM_020832	Gene_Body
chr1	151260082	151261818	NM_020832	Gene_Body
chr1	151262162	151264115	NM_020832	Gene_Body
chr1	151264276	151265974	NM_001198775	Gene_Body
chr1	151266008	151266990	NM_001198775	Gene_Body
chr1	151267275	151268321	NM_001198775	Gene_Body
chr1	151296347	151296915	NM_001198775	Gene_Body
chr1	151298243	151298996	NM_001198775	Promoter
chr1	151299259	151300681	NM_001198775	Promoter
chr1	151314244	151314795	NM_001025603	Gene_Body
chr1	151315998	151316606	NM_001025603	Gene_Body
chr1	151319147	151320126	NM_001025603	Promoter
chr1	151344334	151344871	NM_003944	Promoter
chr1	151344930	151345464	NM_003944	Promoter
chr1	151371354	151376334	NM_002796	Promoter
chr1	151429846	151431388	NM_001194938	Promoter
chr1	151431449	151432621	NM_001194938	Promoter
chr1	151483181	151484049	NM_020770	Promoter
chr1	151512400	151513382	NM_001126337	Promoter
chr1	151584062	151585557	NM_030918	Promoter
chr1	151729344	151729760	N/A	Intergenic
chr1	151730640	151731198	N/A	Intergenic
chr1	151735448	151736787	NM_001134939	Promoter
chr1	151881268	151882641	NM_053055	Promoter
chr1	151951970	151952626	N/A	Intergenic
chr1	151953423	151954032	N/A	Intergenic
chr1	151964307	151967264	NM_002966	Promoter
chr1	152006661	152008747	NM_005620	Promoter
chr1	152008921	152009950	NM_005620	Promoter
chr1	152019988	152021109	N/A	Intergenic
chr1	152161516	152162108	N/A	Intergenic
chr1	153494830	153495760	N/A	Intergenic
chr1	153516638	153517129	NM_002961	Promoter
chr1	153517296	153518059	NM_002961	Promoter
chr1	153538734	153539815	NM_005978	Promoter
chr1	153540017	153540823	N/A	Intergenic
chr1	153589962	153591423	NM_020672	Promoter
chr1	153599296	153600362	NM_006271	Promoter
chr1	153605747	153608298	NM_001244664	Promoter
chr1	153610050	153611076	NM_001244664	Gene_Body
chr1	153612317	153613761	NM_001244664	Gene_Body
chr1	153614761	153615896	NM_001244664	Gene_Body
chr1	153617555	153621648	NM_001244664	Gene_Body
chr1	153630645	153631833	NR_052020	Promoter
chr1	153632701	153636291	NM_004515	Gene_Body
chr1	153636330	153638764	NM_004515	Gene_Body
chr1	153638913	153639523	NM_004515	Gene_Body
chr1	153639591	153640781	NM_004515	Gene_Body
chr1	153642790	153643964	NM_004515	Promoter
chr1	153669638	153670422	N/A	Intergenic
chr1	153670784	153671243	N/A	Intergenic
chr1	153681225	153681838	N/A	Intergenic
chr1	153699139	153701894	NM_023015	Promoter
chr1	153735194	153735684	NM_023015	Gene_Body
chr1	153741189	153741953	NM_023015	Gene_Body
chr1	153745235	153745687	NM_023015	Gene_Body
chr1	153747274	153748927	NM_024330	Promoter
chr1	153755020	153756787	N/A	Intergenic
chr1	153895279	153896633	NM_020699	Promoter
chr1	153902791	153903336	NM_014856	Gene_Body
chr1	153918146	153920255	NM_014856	Promoter
chr1	153930287	153931680	NM_181715	Promoter
chr1	153935335	153937223	NM_001271958	Promoter
chr1	153938677	153940914	NM_130898	Promoter
chr1	153941871	153942578	NM_001255981	Promoter
chr1	153944945	153946874	NM_006694	Gene_Body
chr1	153947804	153948751	NM_006694	Gene_Body
chr1	153948993	153951388	NM_006694	Promoter
chr1	153958576	153959262	NM_001272038	Promoter
chr1	153962955	153968899	NM_001159484	Gene_Body
chr1	154153885	154155013	NM_001043353	Promoter
chr1	154155044	154156447	NM_001043353	Promoter
chr1	154178233	154179321	NM_001010979	Promoter
chr1	154180580	154181144	NM_138740	Gene_Body
chr1	154181501	154182948	NM_138740	Gene_Body
chr1	154183214	154184301	NM_138740	Gene_Body
chr1	154186253	154187349	NM_138740	Gene_Body
chr1	154188438	154190344	NM_138740	Gene_Body
chr1	154192234	154195318	NM_001287815	Promoter
chr1	154196371	154197145	NM_001287815	Gene_Body
chr1	154197524	154198165	NM_001287815	Gene_Body
chr1	154221937	154223118	NM_001287815	Gene_Body
chr1	154226742	154227276	NM_001287815	Gene_Body
chr1	154234701	154235624	NM_001287815	Gene_Body
chr1	154240457	154241267	NM_001287816	Gene_Body
chr1	154242878	154245631	NM_006118	Promoter
chr1	154245683	154246784	NM_006118	Promoter
chr1	154246936	154247489	NM_006118	Gene_Body
chr1	154298376	154299404	NM_020452	Promoter
chr1	154377570	154378030	NM_181359	Promoter
chr1	154520260	154520885	NM_182499	Gene_Body
chr1	154523601	154524174	NM_017582	Gene_Body
chr1	154531103	154532379	NM_017582	Promoter
chr1	154580052	154581597	NM_001111	Promoter
chr1	154581615	154582218	NM_001111	Promoter
chr1	154599254	154599799	NM_001025107	Promoter
chr1	154599905	154601178	NM_001025107	Promoter
chr1	154906992	154907599	NM_006556	Gene_Body
chr1	154908528	154910387	NM_006556	Promoter
chr1	154928035	154930083	NM_020524	Promoter
chr1	154933358	154935828	NM_138300	Promoter
chr1	154936026	154938042	NM_001130040	Gene_Body
chr1	154942737	154943796	NM_001130040	Promoter
chr1	154944637	154945519	NM_003029	Promoter
chr1	154945790	154948484	NM_001826	Promoter
chr1	154950281	154950857	NM_001826	Gene_Body
chr1	154952460	154953334	N/A	Intergenic
chr1	154954829	154956340	NM_001184891	Promoter
chr1	154956768	154957446	NM_001184891	Promoter
chr1	154958380	154959161	NM_001184891	Gene_Body
chr1	154960422	154960898	NM_001184891	Gene_Body
chr1	154962084	154962647	NM_001184891	Gene_Body
chr1	154964403	154964896	NM_001184891	Gene_Body
chr1	154965060	154966210	NM_001184891	Gene_Body
chr1	154966275	154967372	N/A	Intergenic
chr1	154971499	154973012	N/A	Intergenic
chr1	154973107	154974184	NM_001256455	Promoter
chr1	154975191	154976534	NM_001256455	Promoter
chr1	154976537	154977012	NM_001256455	Promoter
chr1	154989464	154990344	NM_001256455	Gene_Body
chr1	155022544	155024469	NR_048579	Promoter
chr1	155035755	155036724	NM_182690	Promoter
chr1	155051320	155051632	NM_004952	Promoter
chr1	155057423	155058331	NM_004952	Gene_Body
chr1	155098466	155099166	NM_182685	Promoter
chr1	155099982	155100892	NM_182685	Promoter
chr1	155102230	155102669	NM_182685	Gene_Body
chr1	155107153	155108944	NM_001122837	Promoter
chr1	155109002	155111022	NM_001122837	Promoter
chr1	155111644	155113433	N/A	Intergenic
chr1	155140268	155141040	N/A	Intergenic
chr1	155141094	155142024	NM_173852	Gene_Body
chr1	155145186	155146272	NR_046327	Promoter
chr1	155163222	155165062	NM_001204286	Promoter
chr1	155178453	155180665	NM_002455	Promoter
chr1	155184546	155185501	NR_002188	Gene_Body
chr1	155188366	155189110	NR_002188	Gene_Body
chr1	155195910	155198328	NR_002188	Promoter
chr1	155202144	155202716	N/A	Intergenic
chr1	155210657	155211586	NM_001171812	Promoter
chr1	155211746	155212489	NM_001171812	Promoter
chr1	155212690	155216771	NM_001171811	Promoter
chr1	155220241	155220721	NM_001267608	Gene_Body
chr1	155224087	155224970	NM_001267608	Promoter
chr1	155224978	155226181	NM_001267608	Promoter
chr1	155231503	155234504	NM_005698	Promoter
chr1	155236356	155236900	NM_003993	Gene_Body
chr1	155240367	155243878	NM_003993	Promoter
chr1	155246657	155247544	NM_020897	Promoter
[truncated: 25,107 more rows]

## Sheet: Table S4. pSer5 ChIP_Treatment
Chromosome	Start	End	RefSeq ID	Genomic Region
chr1	9944	12558	NR_046018	Promoter
chr1	12612	16631	NR_046018	Promoter
chr1	25933	30151	NR_024540	Promoter
chr1	36073	36913	N/A	Intergenic
chr1	712198	714713	NR_033908	Promoter
chr1	761998	763589	NR_047524	Promoter
chr1	839673	840352	N/A	Intergenic
chr1	851651	858148	NR_026874	Promoter
chr1	858180	869523	NM_152486	Promoter
chr1	870248	872160	NM_152486	Gene_Body
chr1	872891	875322	NM_152486	Gene_Body
chr1	875361	883010	NM_152486	Gene_Body
chr1	894090	894993	NM_198317	Promoter
chr1	895773	896492	NM_198317	Promoter
chr1	898112	899211	NM_198317	Gene_Body
chr1	900175	902726	NM_001160184	Promoter
chr1	930114	937854	N/A	Intergenic
chr1	939519	940296	N/A	Intergenic
chr1	948416	950239	N/A	Intergenic
chr1	952378	953181	N/A	Intergenic
chr1	955400	955956	NM_198576	Promoter
chr1	955966	957634	NM_198576	Promoter
chr1	961801	962887	NM_198576	Gene_Body
chr1	965163	967402	NM_198576	Gene_Body
chr1	975288	976330	NM_198576	Gene_Body
chr1	994552	995543	N/A	Intergenic
chr1	1014487	1015406	N/A	Intergenic
chr1	1042970	1043970	NM_017891	Gene_Body
chr1	1051149	1052222	NM_017891	Promoter
chr1	1092829	1094337	N/A	Intergenic
chr1	1165739	1173079	NM_080605	Promoter
chr1	1184159	1186309	N/A	Intergenic
chr1	1200036	1200848	NM_194458	Gene_Body
chr1	1207382	1210411	NM_194458	Promoter
chr1	1228300	1229988	NM_030649	Gene_Body
chr1	1232089	1233675	NM_030649	Gene_Body
chr1	1242513	1251091	NM_030649	Promoter
chr1	1251167	1255409	NM_017871	Gene_Body
chr1	1259448	1260773	NM_017871	Promoter
chr1	1261764	1263986	NM_001029885	Gene_Body
chr1	1264090	1265852	NM_152228	Promoter
chr1	1267891	1271247	NM_152228	Promoter
chr1	1282996	1284302	NM_004421	Promoter
chr1	1284867	1285448	NM_004421	Promoter
chr1	1286716	1291152	NM_001282584	Gene_Body
chr1	1293173	1294305	NM_001282584	Promoter
chr1	1305722	1308097	N/A	Intergenic
chr1	1309283	1312753	NM_017900	Promoter
chr1	1319270	1322143	NM_030937	Gene_Body
chr1	1328164	1328928	NM_001039577	Gene_Body
chr1	1334283	1340767	NR_015434	Promoter
chr1	1340774	1347635	NM_017971	Promoter
chr1	1406221	1408315	NM_031921	Promoter
chr1	1410370	1411516	NM_031921	Gene_Body
chr1	1414101	1415046	NM_031921	Gene_Body
chr1	1416511	1417579	NM_031921	Gene_Body
chr1	1418944	1420223	NM_031921	Gene_Body
chr1	1420240	1421321	NM_031921	Gene_Body
chr1	1421423	1423257	NM_031921	Gene_Body
chr1	1432738	1434053	N/A	Intergenic
chr1	1445894	1450296	NM_001170535	Promoter
chr1	1470552	1471263	NM_001114748	Gene_Body
chr1	1493850	1498392	NM_014188	Gene_Body
chr1	1508903	1511557	NM_014188	Promoter
chr1	1549621	1552044	NR_033183	Promoter
chr1	1569817	1570424	NM_006983	Gene_Body
chr1	1572000	1572905	NM_033489	Gene_Body
chr1	1580263	1581523	NM_033489	Gene_Body
chr1	1589732	1591750	NM_033489	Gene_Body
chr1	1591900	1592810	NM_033489	Gene_Body
chr1	1594909	1595724	NM_001110781	Gene_Body
chr1	1596219	1597201	NM_001110781	Gene_Body
chr1	1622175	1625730	NM_001110781	Promoter
chr1	1637837	1638807	NM_024011	Gene_Body
chr1	1655151	1658464	NM_033489	Promoter
chr1	1674990	1678896	NM_182838	Promoter
chr1	1684907	1686357	NM_001198995	Gene_Body
chr1	1707034	1711110	NM_023018	Promoter
chr1	1712124	1715553	NM_001198994	Promoter
chr1	1819773	1822071	NM_001282538	Promoter
chr1	1822099	1823965	NM_001282538	Promoter
chr1	1837948	1841831	N/A	Intergenic
chr1	1850270	1851664	NM_178545	Promoter
chr1	1980532	1982460	NM_002744	Promoter
chr1	2119841	2123057	NM_182533	Gene_Body
chr1	2125804	2127081	NM_001256946	Promoter
chr1	2130440	2131408	NM_001146310	Gene_Body
chr1	2136692	2137274	NM_001146310	Gene_Body
chr1	2143778	2144771	NM_001282670	Promoter
chr1	2157785	2159820	NM_003036	Promoter
chr1	2160256	2161352	NM_003036	Promoter
chr1	2163051	2163940	NM_003036	Gene_Body
chr1	2237310	2238409	NM_003036	Gene_Body
chr1	2242790	2243583	N/A	Intergenic
chr1	2245289	2246335	N/A	Intergenic
chr1	2317895	2320156	NM_024848	Gene_Body
chr1	2320515	2322035	NM_007033	Promoter
chr1	2322174	2323795	NM_007033	Promoter
chr1	2323831	2326924	NM_007033	Promoter
chr1	2334492	2339137	NM_153818	Gene_Body
chr1	2339616	2340298	NM_153818	Gene_Body
chr1	2341151	2346563	NM_153818	Promoter
chr1	2436956	2439614	NM_014638	Gene_Body
chr1	2456984	2458378	NM_018216	Promoter
chr1	2458521	2461047	NM_001010926	Promoter
chr1	2461234	2461943	NM_001010926	Promoter
chr1	2477395	2480915	N/A	Intergenic
chr1	2515250	2518746	NM_001195741	Promoter
chr1	2522008	2523049	NM_001195741	Gene_Body
chr1	2569683	2572282	N/A	Intergenic
chr1	2572705	2574848	NM_001242672	Gene_Body
chr1	3565994	3566967	NM_017818	Promoter
chr1	3568537	3569622	NM_001204185	Promoter
chr1	3661537	3664359	NR_033708	Promoter
chr1	3688346	3689104	NM_001163724	Promoter
chr1	3694191	3695587	N/A	Intergenic
chr1	3711925	3714106	NM_020710	Promoter
chr1	3773305	3774486	NM_001282669	Promoter
chr1	3785926	3786913	NM_001282669	Gene_Body
chr1	3804687	3805787	NM_207356	Gene_Body
chr1	3816126	3818186	NR_024455	Promoter
chr1	6052025	6053031	NM_001199861	Promoter
chr1	6243001	6245154	NM_000983	Gene_Body
chr1	6257650	6260136	NM_000983	Promoter
chr1	6264872	6266731	NM_207396	Promoter
chr1	6277597	6284064	NM_207396	Gene_Body
chr1	6284259	6285424	NM_012405	Gene_Body
chr1	6294495	6296880	NR_103534	Promoter
chr1	6453067	6454401	NM_007274	Promoter
chr1	6454614	6455794	NM_007274	Promoter
chr1	6550015	6551233	NM_001265594	Promoter
chr1	6551627	6553369	NM_001265594	Promoter
chr1	6614076	6615009	NM_138697	Promoter
chr1	6639453	6640510	NM_005341	Promoter
chr1	6647003	6649878	NM_005341	Gene_Body
chr1	6660845	6661481	NM_014851	Promoter
chr1	6661511	6664720	NM_014851	Promoter
chr1	6672156	6674526	NM_153812	Promoter
chr1	6684536	6685731	NM_138350	Promoter
chr1	6693663	6695001	NM_138350	Gene_Body
chr1	6761059	6762386	NM_018198	Promoter
chr1	6844164	6845920	NM_015215	Promoter
chr1	7830469	7832356	NM_004781	Promoter
chr1	7843975	7844980	NM_016831	Promoter
chr1	8020221	8023657	NM_007262	Promoter
chr1	8085651	8086975	NM_018948	Promoter
chr1	8261213	8262279	N/A	Intergenic
chr1	8876537	8878552	NM_012102	Promoter
chr1	8916007	8923085	NM_001201483	Gene_Body
chr1	8923109	8940157	NM_001201483	Promoter
chr1	9069056	9070012	NM_207420	Gene_Body
chr1	9187963	9189349	NM_024980	Promoter
chr1	9239806	9245598	N/A	Intergenic
chr1	9294146	9296834	NM_004285	Promoter
chr1	9352583	9353174	NM_025106	Promoter
chr1	9488493	9490032	NR_104623	Promoter
chr1	9598609	9600023	NM_032315	Promoter
chr1	9648380	9649145	NM_001130924	Promoter
chr1	9665818	9666968	NM_001130924	Gene_Body
chr1	9883609	9884361	NM_014944	Promoter
chr1	9968850	9969669	NM_020248	Promoter
chr1	9970067	9970657	NM_020248	Promoter
chr1	9970674	9971521	NM_020248	Promoter
chr1	10002553	10004105	NM_022787	Promoter
chr1	10092427	10094002	NM_006048	Promoter
chr1	10269935	10271636	NM_015074	Promoter
chr1	10458338	10459521	NM_002631	Promoter
chr1	10480560	10481865	N/A	Intergenic
chr1	10485139	10486628	N/A	Intergenic
chr1	10488037	10491391	NM_001243768	Promoter
chr1	10514860	10516519	N/A	Intergenic
chr1	10518416	10520956	NM_213566	Gene_Body
chr1	10531933	10533315	NM_213566	Promoter
chr1	10534395	10535886	NM_004565	Promoter
chr1	11072073	11075784	NM_007375	Promoter
chr1	11077215	11078303	NM_007375	Gene_Body
chr1	11078357	11079100	NM_007375	Gene_Body
chr1	11085588	11088562	NM_006610	Gene_Body
chr1	11090474	11092070	NM_006610	Gene_Body
chr1	11112363	11115442	NM_003132	Gene_Body
chr1	11118759	11121001	NM_003132	Promoter
chr1	11121025	11122542	NM_003132	Promoter
chr1	11159055	11161031	NM_002685	Promoter
chr1	11321527	11323410	NM_004958	Promoter
chr1	11332964	11334176	NM_013319	Promoter
chr1	11723849	11725284	NM_018438	Promoter
chr1	11740250	11741803	NM_006341	Promoter
chr1	11795913	11797188	NM_020350	Promoter
chr1	11865494	11866756	NR_046428	Promoter
chr1	11967556	11970651	N/A	Intergenic
chr1	11985107	11987318	NM_138346	Promoter
chr1	11994111	11995537	NM_000302	Promoter
chr1	12039170	12041045	NM_001127660	Promoter
chr1	12078790	12080063	NM_021933	Promoter
chr1	12289796	12290598	NM_015378	Promoter
chr1	12675869	12677465	NM_004753	Promoter
chr1	12677727	12680066	NM_004753	Promoter
chr1	13909940	13911123	NM_001006625	Promoter
chr1	14025917	14027731	NM_001135610	Promoter
chr1	14075276	14076774	NM_001007257	Promoter
chr1	14924495	14925536	NM_015209	Promoter
chr1	15736117	15736786	NM_024329	Promoter
chr1	15852818	15854108	NM_001287811	Promoter
chr1	15929541	15930578	N/A	Intergenic
chr1	15942844	15944612	NM_032341	Promoter
chr1	16010259	16011724	NM_015164	Promoter
chr1	16112416	16114074	NM_017556	Gene_Body
chr1	16123082	16130904	N/A	Intergenic
chr1	16155013	16165549	NR_024279	Gene_Body
chr1	16165724	16168562	NR_024279	Gene_Body
chr1	16169971	16179646	NM_015001	Promoter
chr1	16180185	16181765	NM_015001	Gene_Body
chr1	16202473	16204154	NM_015001	Gene_Body
chr1	16211793	16214307	NM_015001	Gene_Body
chr1	16258910	16259946	NM_015001	Gene_Body
chr1	16262690	16265090	NM_015001	Gene_Body
chr1	16265103	16266401	NM_015001	Gene_Body
chr1	16266710	16269439	NM_003443	Gene_Body
chr1	16269585	16271640	NM_003443	Gene_Body
chr1	16271658	16272621	NM_003443	Gene_Body
chr1	16275530	16277503	NM_003443	Gene_Body
chr1	16301802	16302976	NM_003443	Promoter
chr1	16399494	16400652	NM_182623	Promoter
chr1	16480831	16482781	NM_004431	Promoter
chr1	16532560	16534154	NM_153213	Gene_Body
chr1	16678522	16679764	NM_018994	Promoter
chr1	16693169	16695581	NR_073501	Promoter
chr1	16766476	16767761	NM_001145277	Promoter
chr1	16825080	16827172	N/A	Intergenic
chr1	16839158	16842961	N/A	Intergenic
chr1	16874811	16875672	N/A	Intergenic
chr1	16938034	16942022	NM_017940	Promoter
chr1	16949302	16954149	NR_026752	Gene_Body
chr1	16954220	16957944	NR_026752	Promoter
chr1	16969873	16972708	NR_027504	Promoter
chr1	16992058	16995101	N/A	Intergenic
chr1	16997756	16999213	N/A	Intergenic
chr1	17007065	17008389	N/A	Intergenic
chr1	17011370	17012911	N/A	Intergenic
chr1	17061108	17062706	N/A	Intergenic
chr1	17065178	17068895	N/A	Intergenic
chr1	17091232	17092463	NM_001271733	Promoter
chr1	17185449	17186166	N/A	Intergenic
chr1	17220584	17223679	N/A	Intergenic
chr1	17229818	17232599	N/A	Intergenic
chr1	17240005	17241257	N/A	Intergenic
chr1	17286923	17287995	NM_014675	Gene_Body
chr1	17297700	17300367	NM_014675	Gene_Body
chr1	17353555	17354438	NM_003000	Gene_Body
chr1	17379983	17381381	NM_003000	Promoter
chr1	17731671	17733127	N/A	Intergenic
chr1	17762680	17763832	NM_001136204	Promoter
chr1	17763882	17767373	NM_001136204	Promoter
chr1	17866221	17867201	NM_018125	Promoter
chr1	18898485	18899113	N/A	Intergenic
chr1	19228562	19229917	NM_003748	Promoter
chr1	19282736	19283821	NM_001136265	Promoter
chr1	19535411	19537945	NM_020765	Promoter
chr1	19577574	19579440	NM_016183	Promoter
chr1	19584911	19588639	NM_016183	Gene_Body
chr1	19637235	19639719	NM_001287531	Promoter
chr1	19812196	19812930	NM_001206540	Promoter
chr1	19922552	19924561	NM_001204089	Promoter
chr1	20204343	20205457	N/A	Intergenic
chr1	20208589	20209568	NM_015207	Promoter
chr1	20812386	20813324	NM_018584	Promoter
chr1	20833738	20835165	NM_024544	Promoter
chr1	20959592	20960593	NM_032409	Promoter
chr1	20974770	20976868	NM_032409	Gene_Body
chr1	20982763	20984119	NM_005216	Gene_Body
chr1	20987298	20989753	NM_005216	Promoter
chr1	21110097	21114984	NM_016287	Promoter
chr1	21500682	21504263	NM_001198801	Promoter
chr1	21671550	21672684	NM_001113348	Promoter
chr1	21766071	21767131	NM_001256416	Promoter
chr1	22108055	22110826	NM_032236	Promoter
chr1	22263626	22264989	NM_005529	Promoter
chr1	22350765	22353822	NR_023919	Promoter
chr1	22378643	22380956	NM_001791	Promoter
chr1	22383184	22384245	NM_001791	Gene_Body
chr1	22691971	22692803	N/A	Intergenic
chr1	22777948	22779278	NM_001083621	Promoter
chr1	23345108	23346646	NM_015013	Promoter
chr1	23409407	23410358	NM_015013	Gene_Body
chr1	23411310	23412463	NM_033631	Gene_Body
chr1	23494884	23495900	NM_033631	Promoter
chr1	23503813	23504729	N/A	Intergenic
chr1	23605564	23606775	N/A	Intergenic
chr1	23619490	23620853	N/A	Intergenic
chr1	23624635	23625617	N/A	Intergenic
chr1	23628487	23631088	N/A	Intergenic
chr1	23654310	23655506	NM_001102398	Gene_Body
chr1	23655527	23656502	NM_001102398	Gene_Body
chr1	23656856	23658902	NM_001102398	Gene_Body
chr1	23666906	23672302	NM_001102398	Promoter
chr1	23693941	23698125	NR_033691	Promoter
chr1	23810140	23810911	NM_017707	Promoter
chr1	23856860	23858368	NM_004091	Promoter
chr1	23880031	23887314	NM_002167	Promoter
chr1	24017931	24020925	NM_001199802	Promoter
chr1	24023044	24025730	N/A	Intergenic
chr1	24027237	24028794	N/A	Intergenic
chr1	24068836	24071460	NM_003198	Promoter
chr1	24087337	24088441	NM_003198	Gene_Body
chr1	24102801	24105774	NM_020362	Promoter
chr1	24116794	24118086	NM_007260	Promoter
chr1	24120684	24122007	NM_007260	Gene_Body
chr1	24123245	24124185	NM_000403	Gene_Body
chr1	24124990	24128012	NM_000403	Promoter
chr1	24150191	24151025	NM_001166059	Promoter
chr1	24151068	24152465	NM_001166059	Promoter
chr1	24193876	24195481	NM_000147	Promoter
chr1	24284988	24292460	NM_017761	Promoter
chr1	24303298	24307951	NM_006625	Promoter
chr1	24513225	24514136	NM_170743	Promoter
chr1	24616601	24617327	N/A	Intergenic
chr1	24645696	24646693	NM_198174	Promoter
chr1	24647195	24649500	NM_198174	Promoter
chr1	24691641	24692550	NM_001199014	Gene_Body
chr1	24739831	24740576	NM_001199012	Promoter
chr1	24828451	24829782	NM_001251983	Promoter
chr1	24967210	24972077	NM_005839	Promoter
chr1	24972389	24973657	NM_005839	Gene_Body
chr1	24988238	24989003	NM_005839	Gene_Body
chr1	25031363	25032499	N/A	Intergenic
chr1	25050564	25051424	N/A	Intergenic
chr1	25071083	25072470	NM_013943	Promoter
chr1	25256575	25257207	NM_004350	Promoter
chr1	25558542	25560595	NM_207170	Promoter
chr1	25561571	25562576	N/A	Intergenic
chr1	25565134	25568448	N/A	Intergenic
chr1	25572446	25574900	NM_020317	Promoter
chr1	25664135	25665451	NM_014313	Promoter
chr1	25756106	25758038	NM_001282564	Promoter
chr1	25869692	25870588	NM_015627	Promoter
chr1	25942542	25943171	NM_020379	Promoter
chr1	25943217	25943750	NM_020379	Promoter
chr1	26136947	26138042	NM_020451	Gene_Body
chr1	26143715	26145936	NM_001099627	Promoter
chr1	26146022	26149908	NM_001099627	Promoter
chr1	26149928	26151236	NR_024498	Promoter
chr1	26155112	26156088	NM_001099627	Gene_Body
chr1	26185283	26186419	NM_001287490	Promoter
chr1	26201507	26202735	N/A	Intergenic
chr1	26221247	26222730	NM_001145454	Gene_Body
chr1	26223770	26225197	NM_001145454	Gene_Body
chr1	26230819	26233566	NM_001145454	Promoter
chr1	26324044	26325340	NM_000437	Promoter
chr1	26361522	26362470	NM_004455	Gene_Body
chr1	26436921	26439397	NM_152835	Promoter
chr1	26496064	26497089	N/A	Intergenic
chr1	26559967	26562048	NM_022778	Promoter
chr1	26605717	26607230	NM_031286	Promoter
chr1	26607315	26609360	NM_031286	Promoter
chr1	26632664	26633962	NM_001077262	Promoter
chr1	26758118	26759263	NM_001243565	Promoter
chr1	26795236	26808101	NM_005517	Promoter
chr1	26808129	26810542	N/A	Intergenic
chr1	26826122	26829361	N/A	Intergenic
chr1	26855958	26856680	NM_002953	Promoter
chr1	26946035	26948606	N/A	Intergenic
chr1	27018485	27020709	N/A	Intergenic
chr1	27020750	27025112	NM_006015	Promoter
chr1	27113724	27116085	NM_001202554	Promoter
chr1	27189002	27190038	N/A	Intergenic
chr1	27190446	27192876	N/A	Intergenic
chr1	27215733	27217723	NM_018066	Promoter
chr1	27226153	27228286	NM_022078	Promoter
chr1	27247757	27250074	NM_006600	Promoter
chr1	27273378	27274323	N/A	Intergenic
chr1	27319604	27321279	NM_001013642	Promoter
chr1	27323928	27324925	NM_001013642	Gene_Body
chr1	27325228	27329122	NM_001013642	Gene_Body
chr1	27338245	27339791	NM_052943	Promoter
chr1	27392631	27393294	N/A	Intergenic
chr1	27479792	27481003	NM_003047	Promoter
chr1	27481088	27482142	NM_003047	Promoter
chr1	27648135	27649311	NM_032125	Promoter
chr1	27660282	27661720	NM_032125	Gene_Body
chr1	27662173	27663518	NM_032125	Gene_Body
chr1	27675726	27678359	NM_032872	Gene_Body
chr1	27691578	27693990	NM_004672	Promoter
chr1	27815588	27817828	NM_001201404	Promoter
chr1	27930088	27930976	NM_001029882	Promoter
chr1	27985630	27987065	N/A	Intergenic
chr1	27998359	27999099	NM_002038	Promoter
chr1	28051245	28053167	NM_001143915	Promoter
chr1	28099178	28100318	NM_177424	Promoter
chr1	28155894	28158447	NM_138558	Promoter
chr1	28233522	28234536	NM_002946	Gene_Body
chr1	28240381	28241944	NM_002946	Promoter
chr1	28285472	28287190	NM_018053	Promoter
chr1	28414507	28415829	NM_001990	Promoter
chr1	28431231	28431941	N/A	Intergenic
chr1	28559082	28559934	NM_014280	Promoter
chr1	28561679	28563278	NM_178191	Promoter
chr1	28563468	28566883	NM_178191	Promoter
chr1	28573326	28574370	N/A	Intergenic
chr1	28585567	28587180	NM_031459	Promoter
chr1	28654954	28657040	NM_001127350	Promoter
chr1	28677915	28679538	N/A	Intergenic
chr1	28695315	28697615	NM_001048183	Promoter
chr1	28764175	28764967	NM_023923	Promoter
chr1	28830361	28843813	NR_030725	Promoter
chr1	28843852	28847129	NM_001269	Promoter
chr1	28866171	28869443	N/A	Intergenic
chr1	28878885	28880034	NM_017846	Promoter
chr1	28900139	28909095	NR_024127	Promoter
chr1	28968398	28971350	NM_001135218	Promoter
chr1	28974120	28976324	N/A	Intergenic
chr1	28994394	28995384	NM_024482	Promoter
chr1	28995560	28997440	NM_024482	Promoter
chr1	29062459	29064994	NM_001173128	Promoter
chr1	29068791	29071790	NM_001173128	Gene_Body
chr1	29089179	29090246	NM_001173128	Gene_Body
chr1	29101435	29102417	N/A	Intergenic
chr1	29240467	29241605	NM_001166006	Promoter
chr1	29446137	29448219	NM_001171868	Promoter
chr1	29448392	29450070	NM_001171868	Promoter
chr1	29450257	29451811	NM_001171868	Promoter
chr1	29471553	29472366	N/A	Intergenic
chr1	29472390	29474020	N/A	Intergenic
chr1	29474684	29475740	NM_005626	Gene_Body
chr1	29503485	29504488	NM_005626	Gene_Body
chr1	29506205	29509144	NM_005626	Promoter
chr1	29557043	29558251	NM_001024732	Promoter
chr1	31191511	31192780	NR_034182	Promoter
chr1	31402019	31403987	N/A	Intergenic
chr1	31530901	31532946	NM_014676	Gene_Body
chr1	31536231	31539262	NM_014676	Promoter
chr1	31627242	31628848	N/A	Intergenic
chr1	31643468	31644283	N/A	Intergenic
chr1	31769038	31770513	NM_001282574	Promoter
chr1	31885914	31886464	NM_001199039	Promoter
chr1	32109106	32111273	NM_012392	Promoter
chr1	32180345	32181496	N/A	Intergenic
chr1	32253328	32254342	N/A	Intergenic
chr1	32369980	32370908	N/A	Intergenic
chr1	32403223	32404658	NM_080391	Promoter
chr1	32409610	32410795	N/A	Intergenic
chr1	32478727	32480695	NM_001271878	Promoter
chr1	32527896	32529169	N/A	Intergenic
chr1	32537687	32539466	NM_018056	Promoter
chr1	32572918	32574545	NM_012316	Promoter
chr1	32644487	32646492	NM_175852	Promoter
chr1	32661936	32666534	NM_024296	Promoter
chr1	32670611	32673671	NM_001099434	Promoter
chr1	32673772	32675243	NM_001099434	Promoter
chr1	32676328	32677730	NM_001099434	Gene_Body
chr1	32687062	32689514	NM_003757	Promoter
chr1	32697252	32698940	NR_026850	Gene_Body
chr1	32716408	32717369	NM_005356	Promoter
chr1	32756718	32758249	NM_004964	Promoter
chr1	32794361	32795778	NM_004964	Gene_Body
chr1	32796018	32802300	NM_023009	Promoter
chr1	32815911	32817998	N/A	Intergenic
chr1	32823981	32825268	N/A	Intergenic
chr1	32825312	32826285	N/A	Intergenic
chr1	32826524	32830316	NM_052841	Promoter
chr1	32859374	32860893	NM_001143888	Promoter
chr1	32965535	32966692	N/A	Intergenic
chr1	33077559	33078482	N/A	Intergenic
chr1	33115492	33118780	NM_001135255	Promoter
chr1	33146787	33148940	NM_001135255	Gene_Body
chr1	33148982	33151959	NM_001135255	Gene_Body
chr1	33238918	33241009	NM_001198973	Gene_Body
chr1	33281306	33284913	NM_022753	Promoter
chr1	33429212	33431097	NM_153341	Promoter
chr1	33480737	33482495	NM_013411	Gene_Body
chr1	33501909	33503015	NM_013411	Promoter
chr1	33546220	33547254	NM_052998	Promoter
chr1	33591424	33593694	N/A	Intergenic
chr1	33720871	33721713	NM_152493	Promoter
chr1	33787379	33788602	NM_001080438	Promoter
chr1	33814543	33816411	NM_004427	Promoter
chr1	33937198	33938807	NM_145238	Promoter
chr1	35324394	35325878	NM_138428	Promoter
chr1	35450326	35451438	NM_001195156	Promoter
chr1	35496231	35497972	NM_007167	Promoter
chr1	35544286	35547446	NM_024772	Promoter
chr1	35637443	35643568	N/A	Intergenic
chr1	35643590	35659800	NM_005066	Promoter
chr1	35733725	35734911	NM_005095	Promoter
chr1	36022428	36023833	NM_001014841	Promoter
chr1	36032625	36034177	N/A	Intergenic
chr1	36062240	36063182	N/A	Intergenic
chr1	36105247	36106437	NM_002794	Promoter
chr1	36106492	36108179	NM_002794	Promoter
chr1	36183320	36185429	NM_152374	Promoter
chr1	36234553	36236021	NM_001190481	Promoter
chr1	36334921	36335686	N/A	Intergenic
chr1	36348395	36349609	NM_012199	Promoter
chr1	36395638	36397646	NM_177422	Promoter
chr1	36554025	36555384	NM_017825	Promoter
chr1	36600928	36602039	N/A	Intergenic
chr1	36614042	36615605	NM_001270896	Promoter
chr1	36620517	36623026	NM_018067	Promoter
chr1	36647429	36648782	N/A	Intergenic
chr1	36689022	36691210	NM_005119	Promoter
chr1	36771881	36773166	NM_001162530	Promoter
chr1	36786199	36788233	NM_018166	Gene_Body
chr1	36850445	36852756	NM_032017	Promoter
chr1	36862902	36864003	NM_032881	Promoter
chr1	36866302	36867311	N/A	Intergenic
chr1	36915691	36917949	NM_145047	Promoter
chr1	36918862	36920285	N/A	Intergenic
chr1	36929537	36931137	NM_031280	Promoter
chr1	37939581	37941773	NM_025079	Promoter
chr1	37949457	37951355	NM_025079	Gene_Body
chr1	37979946	37981405	NM_022756	Promoter
chr1	37984258	37986168	N/A	Intergenic
chr1	38019394	38020393	NM_024700	Promoter
chr1	38026865	38028132	NM_003462	Gene_Body
chr1	38060974	38061922	NM_013285	Promoter
chr1	38154907	38156959	NM_017850	Promoter
chr1	38157288	38158811	NM_017850	Promoter
chr1	38175763	38176986	N/A	Intergenic
chr1	38267093	38268422	NM_152496	Gene_Body
chr1	38272598	38275276	NM_001142726	Promoter
chr1	38324780	38326539	NM_005955	Promoter
chr1	38396905	38398160	NM_005540	Gene_Body
chr1	38421945	38422853	NM_006802	Gene_Body
chr1	38454947	38456733	NM_006802	Promoter
chr1	38461400	38462138	N/A	Intergenic
chr1	38477564	38479235	NM_016037	Promoter
chr1	39325179	39326217	NM_022157	Promoter
chr1	39338501	39339934	NM_012333	Promoter
chr1	39456564	39457527	NM_024595	Promoter
chr1	39458455	39459443	NM_024595	Gene_Body
chr1	39472218	39473446	N/A	Intergenic
chr1	39473462	39475038	N/A	Intergenic
chr1	39491578	39493087	NM_004552	Promoter
chr1	39570771	39571653	NM_012090	Gene_Body
chr1	39874614	39875619	NM_015038	Promoter
chr1	40023628	40026507	NR_003929	Promoter
chr1	40033755	40035164	NM_003819	Gene_Body
chr1	40037854	40042909	NM_003819	Promoter
chr1	40104917	40106309	NM_014571	Promoter
chr1	40203921	40205301	NR_036544	Promoter
[truncated: 15,581 more rows]

## Sheet: Table S5. Novel gene body peaks
Gene Set Name	# Genes in Gene Set (K)	Description	# Genes in Overlap (k)	k/K	p-value	FDR q-value
[truncated: 83 more rows]

[truncated: 5 more sheets: Table S6. Pathway DE genes, Table S7. AdapterIndex HELPtag, Table S8. AdapterIndex RNA-seq, Table S9. qRT-PCR primers, Table S10. AdapterIndex ChIPseq]
